# Supplementary material for: Size control and oscillations of active droplets in synthetic cells
Source: Nat Commun. 2025 Feb 26;16:2003. doi: 10.1038/s41467-025-57240-8 (PMC11865504; doi:10.1038/s41467-025-57240-8)
Supplement: Supplementary file 9 — Source Data [file 41467_2025_57240_MOESM9_ESM.xlsx]

## Sheet: Figure 2
Panel C				Panel D			Panel E
time (min)	Vupper (um^3)	Vlower(um^3)		time (h)	Vupper (um^3)		time (min)	Vdroplet (um^3)
14.1085	1	328.644		1.00256	24		8.10833	97.9808
14.2707	7	316.062		1.00511	10		8.2705	86.8479
14.4328	2	312.872		1.00767	4		8.43267	81.1022
14.595	9	342.365		1.01022	15		8.59483	88.8561
14.7572	11	293.99		1.01278	23		8.757	117.678
14.9193	23	307.83		1.01533	35		8.91917	183.414
15.0815	12	292.667		1.01789	43		9.08133	164.21
15.2437	0	313.111		1.02044	48		9.2435	161.391
15.4058	2	340.788		1.023	43		9.40567	181.523
15.568	7	326.063		1.02556	45		9.56783	190.61
15.7302	15	352.82		1.02811	34		9.73	176.853
15.8923	21	310.092		1.03067	16		9.89217	162.505
16.0545	20	307.558		1.03322	15		10.0543	147.77
16.2167	0	327.038		1.03578	28		10.2165	146.067
16.3788	0	360.553		1.03833	36		10.3787	138.488
16.541	1	343.205		1.04089	44		10.5408	125.295
16.7032	12	363.369		1.04344	51		10.703	115.367
16.8653	13	315.143		1.046	59		10.8652	113.799
17.0275	16	304.313		1.04856	54		11.0273	118.734
17.1897	27	311.268		1.05111	51		11.1895	112.084
17.3518	33	293.408		1.05367	41		11.3517	100.52
17.514	3	294.301		1.05622	15		11.5138	114.635
17.6762	3	323.372		1.05878	0		11.676	121.707
17.8383	0	340.268		1.06133	10		11.8382	142.57
18.0005	0	371.416		1.06389	23		12.0003	163.857
18.1627	1	339.764		1.06644	37		12.1625	165.271
18.3248	4	362.265		1.069	45		12.3247	137.043
18.487	7	340.698		1.07156	56		12.4868	141.391
18.6492	24	353.201		1.07411	61		12.649	127.184
18.8113	26	343.234		1.07667	60		12.8112	124.435
18.9735	24	323.106		1.07922	56		12.9733	109.655
19.1357	12	324.526		1.08178	27		13.1355	126.751
19.2978	10	324.308		1.08433	31		13.2977	117.204
19.46	2	354.122		1.08689	29		13.4598	111.307
19.6222	1	356.893		1.08944	0		13.622	122.293
				1.092	8		13.7842	123.684
				1.09456	26		13.9463	115.996
				1.09711	36		14.1085	108.012
				1.09967	48		14.2707	102.175
				1.10222	62		14.4328	95.2171
				1.10478	62		14.595	92.48
				1.10733	53		14.7572	92.1883
				1.10989	57		14.9193	82.1286
				1.11244	58		15.0815	89.0482
				1.115	9		15.2437	85.8496
				1.11756	1		15.4058	80.1728
				1.12011	13		15.568	117.152
				1.12267	27		15.7302	120.589
				1.12522	36		15.8923	115
				1.12778	45
				1.13033	54
				1.13289	62
				1.13544	55
				1.138	52
				1.14056	24
				1.14311	5
				1.14567	25
				1.14822	35
				1.15078	47
				1.15333	59
				1.15589	65
				1.15844	65
				1.161	48
				1.16356	43
				1.16611	46
				1.16867	18
				1.17122	7
				1.17378	22
				1.17633	40
				1.17889	49
				1.18144	55
				1.184	60
				1.18656	62
				1.18911	43
				1.19167	43
				1.19422	4
				1.19678	19
				1.19933	32
				1.20189	51
				1.20444	59
				1.207	66
				1.20956	72
				1.21211	31
				1.21467	21
				1.21722	24
				1.21978	7
				1.22233	30
				1.22489	46
				1.22744	57
				1.23	68
				1.23256	74
				1.23511	74
				1.23767	67
				1.24022	27
				1.24278	22
				1.24533	4
				1.24789	18
				1.25044	41
				7.00256	34
				7.00511	10
				7.00767	0
				7.01022	3
				7.01278	18
				7.01533	29
				7.01789	43
				7.02044	40
				7.023	40
				7.02556	36
				7.02811	24
				7.03067	0
				7.03322	4
				7.03578	11
				7.03833	18
				7.04089	17
				7.04344	19
				7.046	25
				7.04856	22
				7.05111	21
				7.05367	5
				7.05622	4
				7.05878	8
				7.06133	8
				7.06389	0
				7.06644	15
				7.069	22
				7.07156	40
				7.07411	46
				7.07667	55
				7.07922	53
				7.08178	62
				7.08433	75
				7.08689	21
				7.08944	22
				7.092	17
				7.09456	0
				7.09711	12
				7.09967	27
				7.10222	36
				7.10478	40
				7.10733	58
				7.10989	51
				7.11244	48
				7.115	53
				7.11756	36
				7.12011	0
				7.12267	2
				7.12522	11
				7.12778	28
				7.13033	35
				7.13289	48
				7.13544	52
				7.138	61
				7.14056	39
				7.14311	24
				7.14567	0
				7.14822	7
				7.15078	24
				7.15333	43
				7.15589	55
				7.15844	60
				7.161	61
				7.16356	63
				7.16611	73
				7.16867	29
				7.17122	7
				7.17378	1
				7.17633	3
				7.17889	10
				7.18144	22
				7.184	21
				7.18656	30
				7.18911	27
				7.19167	27
				7.19422	0
				7.19678	3
				7.19933	18
				7.20189	27
				7.20444	40
				7.207	51
				7.20956	59
				7.21211	41
				7.21467	23
				7.21722	0
				7.21978	8
				7.22233	21
				7.22489	36
				7.22744	52
				7.23	54
				7.23256	63
				7.23511	57
				7.23767	49
				7.24022	0
				7.24278	0
				7.24533	6
				7.24789	22
				7.25044	34
				7.253	47
				7.25556	61
				7.25811	63
				7.26067	66
				7.26322	48
				7.26578	45
				7.26833	8
				7.27089	0
				7.27344	1
				7.276	8
				7.27856	11
				7.28111	25
				7.28367	20
				7.28622	0
				7.28878	3
				7.29133	10
				7.29389	21
				7.29644	29
				7.299	37
				7.30156	40
				7.30411	50
				7.30667	52
				7.30922	0
				7.31178	6
				7.31433	17
				7.31689	33
				7.31944	49
				7.322	56
				7.32456	67
				7.32711	73
				7.32967	55
				7.33222	65
				7.33478	38
				7.33733	11
				7.33989	0
				7.34244	3
				7.345	6
				7.34756	12
				7.35011	15
				7.35267	23
				7.35522	5
				7.35778	13
				7.36033	18
				7.36289	26
				7.36544	32
				7.368	38
				7.37056	43
				7.37311	46
				7.37567	23
				7.37822	1
				7.38078	5
				7.38333	13
				7.38589	25
				7.38844	32
				7.391	36
				7.39356	27
				7.39611	33
				7.39867	27
				7.40122	4
				7.40378	23
				7.40633	47
				7.40889	65
				7.41144	75
				7.414	86
				7.41656	63
				7.41911	43
				7.42167	22
				7.42422	13
				7.42678	0
				7.42933	0
				7.43189	13
				7.43444	36
				7.437	42
				7.43956	62
				7.44211	64
				7.44467	69
				7.44722	70
				7.44978	57
				7.45233	57
				7.45489	0
				7.45744	0
				7.46	5
				7.46256	16
				7.46511	29
				7.46767	34
				7.47022	46
				7.47278	52
				7.47533	38
				7.47789	14
				7.48044	15
				7.483	28
				7.48556	47
				7.48811	54
				7.49067	63
				7.49322	56

## Sheet: Figure 3
Panel E
	Active nucleated droplets						Active prenucleated droplets						Passive droplets
time (min)	Mean radii sample1 (μm)	Mean radii sample2 (μm)	Mean radii sample3 (μm)	Mean radii triplicates (μm)	SD radii (um)		Mean radii sample1 (um)	Mean radii sample2 (um)	Mean radii sample3 (um)	Mean radii triplicates (um)	SD radii (um)		Mean radii sample1 (um)	Mean radii sample2 (um)	Mean radii sample3 (um)	Mean radii triplicates (um)	SD radii (um)
0	0	0	0	0	0		1.04353	0.845511	0.602687	0.830578	0.220803		0.775538	0.630055	1.07341	0.826335	0.226001
0.5	0	0	0	0	0		1.07864	0.850023	0.590348	0.83967	0.244309		0.782092	0.619282	1.09111	0.830829	0.239661
1	0	0	0	0	0		1.02421	0.827564	0.555644	0.802473	0.235289		0.783309	0.65419	1.10584	0.847779	0.232624
1.5	0	0	0	0	0		0.975942	0.859166	0.579005	0.804704	0.203996		0.778258	0.657098	1.17342	0.869592	0.270007
2	0	0	0	0	0		0.904667	0.824459	0.566277	0.765135	0.176823		0.777913	0.644316	1.09749	0.839907	0.232862
2.5	0	0	0	0	0		0.877956	0.796114	0.590276	0.754782	0.148227		0.777238	0.678604	1.19306	0.882966	0.273037
3	0	0	0	0	0		0.866595	0.718572	0.57662	0.720596	0.144998		0.779944	0.662879	1.191	0.877942	0.277365
3.5	0.468377	0.435224	0.344158	0.41592	0.0643198		0.887203	0.722921	0.58201	0.730711	0.152746		0.780955	0.647561	1.19797	0.875496	0.287127
4	0.522243	0.475498	0.444594	0.480778	0.0390928		0.874525	0.738177	0.592991	0.735231	0.14079		0.776108	0.618837	1.11944	0.838127	0.255998
4.5	0.533474	0.492141	0.496264	0.507293	0.0227669		0.8805	0.747343	0.588901	0.738914	0.145982		0.788247	0.619732	1.30074	0.902907	0.354689
5	0.550215	0.493623	0.550307	0.531382	0.0327003		0.87931	0.75578	0.577289	0.73746	0.151842		0.777649	0.6158	1.21199	0.868481	0.308301
5.5	0.56241	0.506767	0.576138	0.548438	0.0367351		0.869341	0.768375	0.586676	0.741464	0.143241		0.782548	0.626229	1.31814	0.908971	0.362865
6	0.572457	0.517867	0.595001	0.561775	0.0396609		0.849177	0.763623	0.594726	0.735842	0.12948		0.769788	0.602307	1.11506	0.829052	0.261465
6.5	0.59176	0.523902	0.589864	0.568509	0.0386424		0.829532	0.778331	0.588151	0.732005	0.127184		0.777834	0.591684	1.12321	0.830907	0.269706
7	0.604985	0.534239	0.632866	0.590697	0.050842		0.827051	0.768212	0.591722	0.728995	0.122468		0.782366	0.603168	1.06579	0.817109	0.233261
7.5	0.598257	0.543182	0.64906	0.596833	0.0529534		0.817171	0.780963	0.605351	0.734495	0.113298		0.790054	0.604375	1.0431	0.812509	0.220222
8	0.606705	0.550341	0.67449	0.610512	0.062162		0.830568	0.789615	0.604738	0.741641	0.120316		0.785513	0.603245	1.10839	0.832382	0.255812
8.5	0.607835	0.558113	0.67571	0.613886	0.0590317		0.807272	0.78475	0.604008	0.73201	0.111423		0.776728	0.616502	1.03704	0.810089	0.212243
9	0.631811	0.561545	0.689986	0.627781	0.0643152		0.795377	0.777858	0.613312	0.728849	0.10044		0.78368	0.643188	1.20388	0.876915	0.291742
9.5	0.622074	0.551666	0.683505	0.619082	0.0659707		0.786876	0.807763	0.609223	0.734621	0.109099		0.708967	0.639736	1.12805	0.825585	0.264222
10	0.63039	0.554995	0.686882	0.624089	0.0661689		0.758545	0.795381	0.634982	0.729636	0.0840162		0.700728	0.620488	1.12297	0.814728	0.269942
10.5	0.639828	0.560448	0.70054	0.633605	0.0702529		0.789913	0.80466	0.624448	0.739674	0.10006		0.737212	0.638153	1.20664	0.860667	0.303684
11	0.64177	0.564252	0.712532	0.639518	0.0741658		0.782661	0.818998	0.630755	0.744138	0.0998592		0.716247	0.634127	1.2187	0.856359	0.316474
11.5	0.640688	0.570628	0.701331	0.637549	0.065408		0.783395	0.80789	0.624451	0.738579	0.0995935		0.665988	0.656949	1.20577	0.842903	0.314286
12	0.635472	0.568321	0.722797	0.642197	0.0774572		0.777069	0.812829	0.632136	0.740678	0.0956854		0.731197	0.678941	1.2152	0.875112	0.29568
12.5	0.640756	0.566857	0.714195	0.640602	0.0736693		0.770089	0.812598	0.639177	0.740621	0.0903879		0.724687	0.67286	1.21048	0.869343	0.296569
13	0.643587	0.577128	0.707335	0.642683	0.0651082		0.770052	0.835065	0.646022	0.75038	0.0960444		0.72623	0.682749	1.20599	0.871655	0.290354
13.5	0.626317	0.566381	0.719775	0.637491	0.0773051		0.763378	0.801084	0.637198	0.733887	0.0858312		0.730513	0.677684	1.31026	0.906152	0.350962
14	0.637699	0.564881	0.722629	0.641737	0.0789513		0.775203	0.808703	0.638827	0.740911	0.0899801		0.726907	0.671946	1.20026	0.866371	0.29046
14.5	0.638257	0.579396	0.724163	0.647272	0.0728034		0.772396	0.803692	0.651363	0.742484	0.0804495		0.665394	0.699628	1.3217	0.895575	0.369436
15	0.640079	0.573445	0.719401	0.644309	0.07307		0.763424	0.8166	0.654515	0.744847	0.0826241		0.662663	0.710133	1.32526	0.89935	0.369607
15.5	0.641553	0.578841	0.73407	0.651488	0.0780899		0.764614	0.832653	0.653779	0.750349	0.0902861		0.731819	0.690627	1.32197	0.914805	0.353215
16	0.640005	0.590123	0.723502	0.65121	0.0673918		0.748949	0.820756	0.649172	0.739626	0.0861708		0.663132	0.671771	1.32651	0.887138	0.380532
16.5	0.640961	0.587289	0.723353	0.650534	0.0685355		0.750612	0.822807	0.656764	0.743395	0.0832566		0.7324	0.651193	1.3305	0.904699	0.370986
17	0.641788	0.590295	0.717148	0.649744	0.0637996		0.761782	0.825151	0.654034	0.746989	0.0865124		0.724632	0.659478	1.32602	0.903375	0.367464
17.5	0.64066	0.587755	0.714107	0.647507	0.0634538		0.744247	0.822989	0.646955	0.738064	0.0881797		0.731961	0.653737	1.32744	0.904379	0.368463
18	0.641525	0.597902	0.707716	0.649048	0.055292		0.754935	0.830859	0.641444	0.742413	0.0953263		0.729957	0.652982	1.32576	0.902899	0.368224
18.5	0.636035	0.593072	0.707591	0.645566	0.0578515		0.739853	0.829974	0.6506	0.740142	0.0896875		0.660951	0.637208	1.33208	0.876747	0.394509
19	0.637122	0.601239	0.714311	0.650891	0.0577801		0.735199	0.83266	0.653335	0.740398	0.0897751		0.668965	0.647662	1.31411	0.876911	0.378771
19.5	0.640491	0.594616	0.701723	0.64561	0.0537368		0.740967	0.825543	0.645932	0.737481	0.089856		0.731638	0.680753	1.33878	0.917057	0.366108
20	0.635426	0.601882	0.709511	0.64894	0.0550722		0.741327	0.833218	0.629035	0.734527	0.102261		0.72481	0.671031	1.32636	0.907401	0.363826
20.5	0.641614	0.596859	0.717632	0.652035	0.0610571		0.743199	0.833289	0.642751	0.739746	0.095316		0.737797	0.648066	1.32276	0.902875	0.366391
21	0.63658	0.58996	0.734188	0.653576	0.0736006		0.743318	0.81958	0.654155	0.739018	0.0827959		0.659439	0.638478	1.30862	0.868845	0.380998
21.5	0.646533	0.608773	0.725549	0.660285	0.05959		0.734882	0.836509	0.656923	0.742771	0.0900523		0.732001	0.610517	1.32006	0.887525	0.379476
22	0.632281	0.596506	0.701137	0.643308	0.0531797		0.740002	0.825423	0.667615	0.744347	0.0789941		0.735386	0.620165	1.30549	0.887015	0.366964
22.5	0.638722	0.590285	0.714449	0.647819	0.0625796		0.749863	0.845015	0.653274	0.749384	0.0958713		0.737129	0.609482	1.30532	0.883976	0.370432
23	0.635232	0.596444	0.729107	0.653594	0.0682108		0.750805	0.834296	0.645078	0.743393	0.0948266		0.732049	0.582362	1.417	0.910472	0.445009
23.5	0.636906	0.601646	0.719326	0.652626	0.0603943		0.749281	0.834341	0.640215	0.741279	0.0973099		0.733802	0.586835	1.4197	0.913447	0.444546
24	0.621459	0.593922	0.719408	0.64493	0.0659535		0.740516	0.833341	0.637404	0.737087	0.0980136		0.742209	0.583909	1.42117	0.915763	0.444795
24.5	0.636216	0.598108	0.725653	0.653326	0.0654713		0.746151	0.842955	0.646631	0.745246	0.0981651		0.742214	0.564639	1.40861	0.905154	0.444953
25	0.63609	0.59855	0.724376	0.653005	0.064596		0.687832	0.831083	0.64953	0.722815	0.0956988		0.729825	0.589024	1.40682	0.908556	0.437214
25.5	0.637014	0.600511	0.721585	0.653037	0.0621069		0.724171	0.831648	0.660759	0.738859	0.0863861		0.725805	0.559802	1.38218	0.889264	0.434876
26	0.630452	0.601654	0.710647	0.647584	0.0564802		0.707404	0.838677	0.658997	0.735026	0.0929701		0.723795	0.5425	1.50548	0.923925	0.511734
26.5	0.633365	0.601462	0.704712	0.646513	0.0528661		0.707414	0.836773	0.66879	0.737659	0.0879809		0.728729	0.553876	1.51764	0.933414	0.513449
27	0.620555	0.597005	0.7149	0.644154	0.0623896		0.691379	0.838049	0.638127	0.722518	0.103535		0.730263	0.548207	1.51625	0.931574	0.514462
27.5	0.632567	0.605364	0.717267	0.651732	0.0583615		0.678895	0.837389	0.642789	0.719691	0.103516		0.734469	0.541231	1.50742	0.927706	0.511257
28	0.638162	0.600967	0.715701	0.65161	0.0585374		0.675417	0.835367	0.640543	0.717109	0.103888		0.734426	0.535631	1.49626	0.922106	0.507069
28.5	0.633781	0.605482	0.709821	0.649694	0.0539592		0.705915	0.844431	0.622666	0.724338	0.112025		0.723514	0.539087	1.49249	0.918364	0.505687
29	0.624978	0.610355	0.692668	0.642667	0.0439149		0.723774	0.837306	0.629565	0.730215	0.10402		0.735255	0.558219	1.4878	0.927093	0.493592
29.5	0.631195	0.599167	0.692254	0.640872	0.047292		0.709602	0.818958	0.633043	0.720534	0.0934385		0.74047	0.548196	1.3149	0.867854	0.398908
30	0.635097	0.606332	0.694816	0.645415	0.0451355		0.690042	0.837528	0.631301	0.719624	0.106248		0.734644	0.564078	1.44249	0.913738	0.465789
Panel F
	Active nucleated droplets						Active prenucleated droplets						Passive droplets
time (min)	PDI S1	PDI S2	PDI S3	Mean PDI	SD PDI		PDI S1	PDI S2	PDI S3	Mean PDI	SD PDI		PDI S1	PDI S2	PDI S3	Mean PDI	SD PDI
0	0	0	0	0	0		0.510662	0.512941	0.575059	0.532887	0.0365395		0.609764	0.562497	1.17514	0.782467	0.340885
0.5	0	0	0	0	0		0.402155	0.490163	0.568054	0.486791	0.0830012		0.602805	0.549864	1.14718	0.766617	0.33064
1	0	0	0	0	0		0.438643	0.509669	0.568171	0.505494	0.0648649		0.604029	0.513592	1.13187	0.749831	0.333933
1.5	0	0	0	0	0		0.444141	0.490197	0.540346	0.491561	0.0481167		0.608613	0.537707	1.10381	0.750043	0.308415
2	0	0	0	0	0		0.485318	0.512337	0.563676	0.520443	0.0398028		0.607077	0.561321	1.14944	0.772612	0.327142
2.5	0	0	0	0	0		0.469145	0.536987	0.522207	0.509446	0.0356756		0.61371	0.517363	1.07845	0.736507	0.300022
3	0	0	0	0	0		0.449637	0.556558	0.525932	0.510709	0.0550619		0.610775	0.539735	1.07922	0.743243	0.293123
3.5	0.286938	0.310481	0.302287	0.299902	0.0119515		0.405959	0.54857	0.540514	0.498348	0.0801127		0.60829	0.541218	1.07389	0.741133	0.290122
4	0.262452	0.29086	0.30573	0.286347	0.0219892		0.381277	0.532917	0.515494	0.476563	0.0829784		0.616672	0.574661	1.11717	0.769502	0.301822
4.5	0.272192	0.29341	0.312486	0.292696	0.0201564		0.337462	0.513421	0.507528	0.452803	0.0999323		0.596283	0.564779	1.01377	0.724943	0.250624
5	0.284569	0.295224	0.318238	0.299344	0.0172085		0.31285	0.495306	0.516927	0.441694	0.112105		0.614924	0.552423	1.05786	0.741736	0.27555
5.5	0.281549	0.296466	0.257756	0.27859	0.0195237		0.303124	0.471968	0.491224	0.422105	0.10349		0.606459	0.526217	0.99449	0.709056	0.250428
6	0.285505	0.281552	0.233715	0.266924	0.0288277		0.299059	0.471357	0.474579	0.414998	0.100419		0.623733	0.558199	1.12769	0.769873	0.311603
6.5	0.261867	0.296692	0.314384	0.290981	0.0267204		0.320985	0.445151	0.472343	0.412827	0.0806908		0.620367	0.57914	1.11802	0.77251	0.299933
7	0.256653	0.276093	0.267536	0.266761	0.00974326		0.289711	0.453328	0.451473	0.398171	0.0939334		0.607058	0.560898	1.14257	0.770174	0.323326
7.5	0.270203	0.274228	0.208545	0.250992	0.0368152		0.290567	0.428012	0.432192	0.38359	0.0805875		0.597249	0.558565	1.17594	0.777252	0.345817
8	0.270111	0.260625	0.237025	0.255921	0.0170375		0.276506	0.40902	0.428565	0.371364	0.0827286		0.607947	0.560146	1.14226	0.770117	0.323169
8.5	0.264946	0.252218	0.2325	0.249888	0.016348		0.308388	0.414134	0.426247	0.382923	0.0648327		0.621453	0.540991	1.19033	0.784256	0.35396
9	0.228932	0.253366	0.21574	0.232679	0.0190911		0.289935	0.418381	0.403711	0.370675	0.0703073		0.60546	0.522906	1.07449	0.734286	0.297504
9.5	0.258952	0.254662	0.251478	0.255031	0.00375048		0.272588	0.381446	0.404946	0.352993	0.0706172		0.676071	0.52365	1.11019	0.76997	0.304336
10	0.244474	0.264137	0.2283	0.245637	0.0179463		0.316941	0.387494	0.367409	0.357281	0.0363504		0.630408	0.549592	1.12263	0.767544	0.31016
10.5	0.225997	0.264483	0.230396	0.240292	0.0210652		0.246268	0.366147	0.366125	0.32618	0.0692057		0.633879	0.525297	1.07405	0.74441	0.290596
11	0.220641	0.241769	0.234534	0.232315	0.0107377		0.245896	0.349778	0.354919	0.316864	0.061514		0.619642	0.528288	1.05519	0.734372	0.281563
11.5	0.230935	0.234781	0.23398	0.233232	0.0020289		0.242709	0.363233	0.357961	0.321301	0.0681138		0.713863	0.503982	1.07644	0.764763	0.289605
12	0.25122	0.23868	0.249484	0.246461	0.00679492		0.239871	0.34164	0.342672	0.308061	0.0590563		0.645523	0.488297	1.06019	0.731338	0.295448
12.5	0.238514	0.247925	0.242575	0.243005	0.00471994		0.251093	0.349959	0.325417	0.308823	0.0514795		0.646452	0.476645	1.06631	0.729804	0.303543
13	0.230688	0.232424	0.230969	0.23136	0.000931881		0.235221	0.312195	0.31513	0.287516	0.0453121		0.650649	0.482179	1.06639	0.733072	0.3007
13.5	0.266711	0.253048	0.218198	0.245986	0.0250158		0.252605	0.354391	0.334686	0.313894	0.0539847		0.647125	0.477142	1.00973	0.711333	0.27204
14	0.244211	0.247342	0.230298	0.240617	0.00907268		0.216804	0.33686	0.319206	0.290957	0.0648217		0.649066	0.496745	1.07803	0.74128	0.301414
14.5	0.248749	0.232843	0.223436	0.235009	0.0127952		0.215076	0.344618	0.300599	0.286764	0.0658699		0.707994	0.458911	0.995697	0.720868	0.268624
15	0.240197	0.235674	0.203493	0.226455	0.0200138		0.228379	0.336046	0.286066	0.283497	0.0538794		0.716796	0.45115	0.991766	0.719904	0.270321
15.5	0.235229	0.233373	0.216389	0.22833	0.0103835		0.213073	0.298683	0.298358	0.270038	0.0493337		0.63569	0.470739	0.996152	0.70086	0.268701
16	0.235502	0.214114	0.185014	0.211543	0.0253418		0.227141	0.307947	0.307403	0.28083	0.0464973		0.713713	0.490773	0.991011	0.731832	0.250611
16.5	0.232369	0.212445	0.19672	0.213844	0.0178658		0.232	0.291289	0.274776	0.266022	0.0305987		0.638394	0.521267	0.989195	0.716285	0.243495
17	0.236083	0.223091	0.20421	0.221128	0.0160269		0.200085	0.284037	0.28424	0.256121	0.0485283		0.659093	0.500601	0.988248	0.715981	0.248751
17.5	0.242815	0.219405	0.216917	0.226379	0.0142883		0.231719	0.275351	0.290242	0.26577	0.0304149		0.640645	0.517348	0.988812	0.715602	0.244506
18	0.237811	0.199023	0.200103	0.212312	0.0220889		0.210644	0.266373	0.30062	0.259212	0.0454137		0.648914	0.518322	0.994505	0.72058	0.246048
18.5	0.248119	0.219526	0.240763	0.236136	0.0148476		0.226677	0.259176	0.282116	0.255989	0.0278566		0.726429	0.55466	0.985425	0.755505	0.21685
19	0.244004	0.185942	0.238568	0.222838	0.0320688		0.235773	0.252734	0.271942	0.253483	0.0180963		0.716532	0.541287	1.00387	0.753897	0.233545
19.5	0.235925	0.214687	0.22275	0.224454	0.0107213		0.238793	0.264347	0.301432	0.268191	0.0314958		0.653285	0.505972	0.980742	0.713333	0.243014
20	0.253604	0.189416	0.232485	0.225169	0.0327133		0.220576	0.248144	0.317709	0.262143	0.0500567		0.660105	0.525855	0.991407	0.725789	0.239625
20.5	0.241408	0.197008	0.22672	0.221712	0.0226196		0.232246	0.2444	0.286033	0.254226	0.0282072		0.638054	0.551701	0.999472	0.729742	0.23755
21	0.230702	0.205519	0.202323	0.212848	0.0155443		0.232818	0.270958	0.261637	0.255137	0.0198831		0.731619	0.545616	1.01204	0.763091	0.234799
21.5	0.223921	0.166444	0.190582	0.193649	0.0288614		0.259934	0.233088	0.261443	0.251488	0.015953		0.65503	0.577543	1.00297	0.745182	0.22659
22	0.255065	0.195638	0.244353	0.231685	0.031674		0.23008	0.252413	0.246884	0.243126	0.0116314		0.650641	0.565657	1.02014	0.745479	0.241628
22.5	0.240225	0.205997	0.215167	0.220463	0.0177177		0.202246	0.236013	0.290548	0.242936	0.0445561		0.63723	0.576434	1.01953	0.744398	0.240203
23	0.244088	0.193815	0.207691	0.215198	0.0259635		0.206038	0.226964	0.281064	0.238022	0.038716		0.65047	0.624109	0.971744	0.748774	0.193546
23.5	0.22631	0.194642	0.208043	0.209665	0.0158961		0.208051	0.223439	0.289459	0.240316	0.043249		0.64446	0.597486	0.967668	0.736538	0.201538
24	0.263275	0.21019	0.206776	0.226747	0.0316804		0.23707	0.223111	0.296462	0.252214	0.0389498		0.631018	0.595672	0.966345	0.731012	0.204569
24.5	0.24057	0.205188	0.193484	0.213081	0.0245154		0.221241	0.228797	0.280909	0.243649	0.0324882		0.624018	0.618291	0.979621	0.740643	0.206981
25	0.243928	0.203653	0.184246	0.210609	0.0304429		0.327929	0.227804	0.289899	0.281877	0.0505423		0.650199	0.593506	0.984884	0.742863	0.211504
25.5	0.234797	0.20039	0.196771	0.210653	0.0209876		0.232694	0.226243	0.250577	0.236505	0.0126066		0.658303	0.588744	1.0144	0.753817	0.228339
26	0.235444	0.19762	0.195289	0.209451	0.0225406		0.261044	0.209527	0.252187	0.240919	0.0275448		0.663429	0.619305	0.972381	0.751705	0.19238
26.5	0.241357	0.197857	0.208341	0.215852	0.0227014		0.261356	0.211106	0.253661	0.242041	0.0270654		0.653789	0.590282	0.961242	0.735105	0.198399
27	0.270793	0.205859	0.175786	0.217479	0.0485577		0.312523	0.210683	0.293309	0.272172	0.0541102		0.654835	0.593687	0.963971	0.737498	0.1985
27.5	0.267318	0.196721	0.215364	0.226468	0.0365851		0.34177	0.212197	0.284653	0.27954	0.0649376		0.649157	0.596987	0.971274	0.739139	0.20272
28	0.226767	0.211624	0.190284	0.209559	0.0183287		0.347077	0.211251	0.278473	0.278934	0.0679143		0.647025	0.613313	0.986835	0.749058	0.20661
28.5	0.236699	0.187226	0.212878	0.212268	0.024742		0.298117	0.209422	0.306118	0.271219	0.0536675		0.660543	0.611797	0.988202	0.753514	0.204702
29	0.252673	0.196498	0.22383	0.224333	0.0280908		0.235986	0.213736	0.300145	0.249956	0.0448665		0.643497	0.590347	0.995023	0.742956	0.219908
29.5	0.265938	0.220607	0.214572	0.233706	0.0280767		0.285241	0.244754	0.292554	0.274183	0.0257469		0.637507	0.604344	1.09558	0.779145	0.274546
30	0.24081	0.200174	0.224641	0.221875	0.020459		0.322328	0.215958	0.28428	0.274188	0.0538982		0.64325	0.577115	1.04695	0.755771	0.254325
Panel G					Panel H
Radius (μm)	Probability (0 min)	Probability (7 min)	Probability (60 min)		Radius (μm)	Probability (Passive)	Probability (Active)
0.283531	0.178571	0.0571429	0.0263158		0.340204	0.492537	0.00826446
0.474655	0.0357143	0.0285714	0.0263158		0.648077	0.291045	0.0247934
0.665779	0.0714286	0.0857143	0		0.95595	0.126866	0.0413223
0.856903	0.107143	0.142857	0.105263		1.26382	0.0522388	0.0743802
1.04803	0.142857	0.114286	0.236842		1.5717	0.0149254	0.0991736
1.23915	0.214286	0.257143	0.184211		1.87957	0.0149254	0.347107
1.43028	0.0357143	0.2	0.184211		2.18744	0	0.264463
1.6214	0.107143	0.0857143	0.131579		2.49531	0	0.107438
1.81252	0.0714286	0	0.0789474		2.80319	0	0.0247934
2.00365	0.0357143	0.0285714	0.0263158		3.11106	0.00746269	0.00826446

## Sheet: Figure 4
Panel C																		Panel G			Panel H
Fuel 1.3mM		Fuel 1.95mM		Fuel 2.6mM		Fuel 3.9mM		Fuel 5.2mM		Fuel 6.5mM		Theoretical values			p-values			Deactivation rate (s^-1)	Radii (μm)		Radii (μm)	Droplet size change rate (um^3/s)
Mean radii (μm)		Mean radii (μm)		Mean radii (μm)		Mean radii (μm)		Mean radii (μm)		Mean radii (μm)		Fuel (mM)	Radii (μm)		p(1.3mM, 1.95mM)	0.00247963		1e-10	0.93404		0.1846	0.0464
0.974098		0.665456		0.764695		0.854021		0.732159		0.739197		0.205	0.09848		p(1.3mM, 2.6mM)	0.495266		0.0007	0.91973		0.3635	0.0913
0.95558		0.881243		0.779561		0.949275		0.814068		0.855634		0.35295	0.25276		p(1.3mM, 3.9mM)	0.113845		0.0014	0.90633		0.4484	0.1122
0.752974		0.796436		0.839909		1.00091		0.757801		0.815712		0.5009	0.31309		p(1.3mM, 5.2mM)	0.940101		0.0021	0.89359		0.5117	0.1275
0.996206		0.798433		0.606078		0.981818		0.757288		0.708378		0.64885	0.35486		p(1.3mM, 6.5mM)	0.800188		0.0028	0.88134		0.5637	0.1399
0.732909		0.63444		0.679698		0.999941		0.929546		0.695783		0.7968	0.38758					0.0035	0.86943		0.6084	0.1505
0.887578		0.625169		0.779449		0.889243		0.92421		0.948886		0.94475	0.41478					0.0042	0.85778		0.648	0.1597
0.655961		0.625169		0.675307		0.882532		0.809743		0.8269		1.0927	0.43825					0.0049	0.84631		0.6837	0.1679
0.79178		0.800405		0.890762		0.703326		0.676586		0.816853		1.24065	0.459					0.0056	0.83498		0.7165	0.1753
0.905612		0.598851		0.714707		0.640056		0.822817		0.853079		1.3886	0.47767					0.0063	0.82375		0.7468	0.1821
0.798005		0.678147		0.712043		0.658344		0.79153		0.714735		1.53655	0.49471					0.007	0.8126		0.775	0.1883
0.73713		0.644186		0.701728		1.08435		0.80313		0.970965		1.6845	0.51041					0.0077	0.80152		0.8016	0.1941
0.808724		0.792727		0.788018		0.759367		0.731235		0.785834		1.83245	0.525					0.0084	0.79051		0.8266	0.1995
0.855995		0.626376		0.736429		0.604189		0.698409		0.692507		1.9804	0.53865					0.0091	0.77958		0.8504	0.2046
0.672592		0.856822		0.808114		0.781171		0.77009		0.839014		2.12835	0.55147					0.0098	0.76872		0.873	0.2094
0.859289		0.669015		0.723668		0.577606		0.809268		0.764791		2.2763	0.56356					0.0105	0.75794		0.8947	0.214
0.670008		0.687131		0.737616		0.864152		0.812623		0.729783		2.42425	0.575					0.0112	0.74725		0.9154	0.2183
0.818687		0.607603		0.785778		0.702064		0.74322		0.837519		2.5722	0.58584					0.0119	0.73668		0.9354	0.2224
0.71052		0.607326		0.8582		0.971483		0.694358		0.709056		2.72015	0.59612					0.0126	0.72622		0.9546	0.2263
0.810592		0.625862		0.687361		0.944028		0.778898		0.79771		2.8681	0.60588					0.0133	0.71589		0.9731	0.2301
0.869777		0.770455		0.722656		0.78287		0.729445		0.712049		3.01605	0.61514					0.014	0.7057		0.991	0.2337
0.681573		0.778817		0.869165		0.609099		0.828089		0.803406		3.164	0.62394					0.0147	0.69566		1.0083	0.2371
0.704041		0.605164		0.754181		0.662995		0.751035		0.678943		3.31195	0.63228					0.0154	0.6858		1.0252	0.2404
0.711267		0.647044		0.708806		0.8213		0.729407		0.689077		3.4599	0.64018					0.0161	0.6761		1.0415	0.2436
0.743811		0.725249		0.708806		0.836469		0.670332		0.781941		3.60785	0.64766					0.0168	0.66659		1.0574	0.2467
0.707912		0.782976		0.922247		0.752966		0.788114		0.740472		3.7558	0.65473					0.0175	0.65728		1.0728	0.2496
0.739532		0.60764		0.746569		0.81715		0.753348		0.779544		3.90375	0.66139					0.0182	0.64816		1.0879	0.2525
0.67678		0.61809		0.743145		0.927484		0.760134		0.669939		4.0517	0.66768					0.0189	0.63925		1.1026	0.2553
0.6761				0.71091		0.926209		0.749069				4.19965	0.67358					0.0196	0.63055		1.1169	0.258
0.65548												4.3476	0.67912					0.0203	0.62206		1.131	0.2605
0.806525												4.49555	0.68432					0.021	0.61379		1.1447	0.2631
0.68375												4.6435	0.68917					0.0217	0.60573		1.1581	0.2655
0.691023												4.79145	0.6937					0.0224	0.59789		1.1712	0.2679
0.68286												4.9394	0.69791					0.0231	0.59026		1.1841	0.2702
												5.08735	0.70182					0.0238	0.58285		1.1967	0.2725
												5.2353	0.70545					0.0245	0.57564		1.2091	0.2746
												5.38325	0.7088					0.0252	0.56864		1.2213	0.2768
												5.5312	0.71189					0.0259	0.56185		1.2332	0.2788
												5.67915	0.71473					0.0266	0.55525		1.2449	0.2809
												5.8271	0.71734					0.0273	0.54884		1.2565	0.2829
												5.97505	0.71972					0.028	0.54263		1.2678	0.2848
												6.123	0.72189					0.0287	0.53659		1.279	0.2867
												6.27095	0.72386					0.0294	0.53074		1.2899	0.2885
												6.4189	0.72564					0.0301	0.52505		1.3007	0.2903
												6.56685	0.72723					0.0308	0.51953		1.3114	0.2921
												6.7148	0.72867					0.0315	0.51417		1.3219	0.2938
												6.86275	0.72994					0.0322	0.50897		1.3322	0.2955
												7.0107	0.73105					0.0329	0.50392		1.3424	0.2971
												7.15865	0.73203					0.0336	0.49901		1.3525	0.2987
												7.3066	0.73288					0.0343	0.49424		1.3624	0.3003
												7.45455	0.73359					0.035	0.4896		1.3722	0.3019
												7.6025	0.73419					0.0357	0.48509		1.3818	0.3034
												7.75045	0.73468					0.0364	0.48071		1.3913	0.3049
												7.8984	0.73507					0.0371	0.47644		1.4007	0.3063
												8.04635	0.73535					0.0378	0.47229		1.41	0.3077
												8.1943	0.73555					0.0385	0.46825		1.4192	0.3091
												8.34225	0.73565					0.0392	0.46431		1.4283	0.3105
												8.4902	0.73568					0.0399	0.46048		1.4373	0.3119
												8.63815	0.73563					0.0406	0.45675		1.4461	0.3132
												8.7861	0.73551					0.0413	0.45311		1.4549	0.3145
												8.93405	0.73532					0.042	0.44956		1.4636	0.3158
												9.082	0.73506					0.0427	0.4461		1.4721	0.317
												9.22995	0.73475					0.0434	0.44272		1.4806	0.3183
												9.3779	0.73438					0.0441	0.43942		1.489	0.3195
												9.52585	0.73396					0.0448	0.4362		1.4973	0.3207
												9.6738	0.7335					0.0455	0.43306		1.5055	0.3219
												9.82175	0.73298					0.0462	0.42999		1.5137	0.323
												9.9697	0.73242					0.0469	0.42699		1.5217	0.3242
												10.1176	0.73183					0.0476	0.42405		1.5297	0.3253
												10.2656	0.73119					0.0483	0.42118		1.5376	0.3264
												10.4135	0.73052					0.049	0.41838		1.5454	0.3275
												10.5615	0.72982					0.0497	0.41563		1.5532	0.3285
												10.7094	0.72908					0.0504	0.41294		1.5609	0.3296
												10.8574	0.72832					0.0511	0.41031		1.5685	0.3306
												11.0053	0.72753					0.0518	0.40773		1.576	0.3316
												11.1533	0.72671					0.0525	0.4052		1.5835	0.3326
												11.3012	0.72587					0.0532	0.40273		1.5909	0.3336
												11.4492	0.72501					0.0539	0.4003		1.5983	0.3346
												11.5971	0.72413					0.0546	0.39792		1.6055	0.3355
												11.7451	0.72323					0.0553	0.39559		1.6128	0.3365
												11.893	0.72231					0.056	0.3933		1.6199	0.3374
												12.041	0.72138					0.0567	0.39106		1.627	0.3383
												12.1889	0.72043					0.0574	0.38885		1.6341	0.3392
												12.3369	0.71946					0.0581	0.38669		1.6411	0.3401
												12.4848	0.71848					0.0588	0.38457		1.648	0.341
												12.6328	0.71749					0.0595	0.38248		1.6549	0.3418
												12.7807	0.71649					0.0602	0.38043		1.6617	0.3427
												12.9287	0.71548					0.0609	0.37842		1.6685	0.3435
												13.0766	0.71446					0.0616	0.37644		1.6752	0.3444
												13.2246	0.71343					0.0623	0.37449		1.6819	0.3452
												13.3725	0.71239					0.063	0.37258		1.6885	0.346
												13.5205	0.71135					0.0637	0.3707		1.695	0.3468
												13.6684	0.7103					0.0644	0.36884		1.7016	0.3476
												13.8164	0.70924					0.0651	0.36702		1.7081	0.3483
												13.9643	0.70817					0.0658	0.36523		1.7145	0.3491
												14.1123	0.70711					0.0665	0.36347		1.7209	0.3499
												14.2602	0.70603					0.0672	0.36173		1.7272	0.3506
												14.4082	0.70496					0.0679	0.36002		1.7335	0.3513
												14.5561	0.70388					0.0686	0.35834		1.7398	0.3521
												14.7041	0.70279					0.0693	0.35668		1.746	0.3528
												14.852	0.70171					0.07	0.35504		1.7522	0.3535
																		0.0707	0.35343		1.7583	0.3542
Panel D																		0.0714	0.35185		1.7644	0.3549
Fuel 1.3mM		Fuel 1.95mM		Fuel 2.6mM		Fuel 3.9mM		Fuel 5.2mM		Fuel 6.5mM		Theoretical values			p-values			0.0721	0.35028		1.7704	0.3555
Droplet number density (μm^-3)		Droplet number density (μm^-3)		Droplet number density (μm^-3)		Droplet number density (μm^-3)		Droplet number density (μm^-3)		Droplet number density (μm^-3)		Fuel (mM)	Droplet number density (μm^-3)		p(1.3mM, 1.95mM)	1.17005e-29		0.0728	0.34874		1.7764	0.3562
0.00391139		0.00467704		0.0046496		0.0076597		0.00935408		0.0196178		0.10294	0.00198		p(1.3mM, 2.6mM)	1.18381e-29		0.0735	0.34722		1.7824	0.3569
0.00238127		0.0021508		0.00426596		0.00621977		0.00698236		0.0115487		0.40696	0.0022		p(1.3mM, 3.9mM)	1.18733e-29		0.0742	0.34572		1.7884	0.3575
0.00414935		0.00522485		0.00307721		0.00459883		0.00802671		0.00989885		0.71098	0.00242		p(1.3mM, 5.2mM)	1.26234e-29		0.0749	0.34424		1.7943	0.3582
0.00186009		0.0038673		0.00554441		0.00911017		0.00680004		0.0132363		1.01501	0.00264		p(1.3mM, 6.5mM)	1.26381e-29		0.0756	0.34278		1.8001	0.3588
0.00245473		0.00637857		0.006615		0.00678933		0.00513164		0.0110121		1.31903	0.00285					0.0763	0.34134		1.806	0.3594
0.00237576		0.00203525		0.00383268		0.00400679		0.00455346		0.00929919		1.62305	0.00307					0.077	0.33992		1.8117	0.3601
0.00404148		0.00202234		0.00474813		0.00371372		0.00853872		0.00769814		1.92707	0.00329					0.0777	0.33852		1.8175	0.3607
0.00285076		0.00360745		0.00460768		0.00645586		0.0075925		0.012007		2.23109	0.00351					0.0784	0.33714		1.8232	0.3613
0.00373019		0.00648985		0.00599397		0.00711143		0.00849057		0.00431226		2.53511	0.00373					0.0791	0.33577		1.8289	0.3619
0.00337052		0.00566938		0.00323688		0.00817571		0.00736417		0.0127497		2.83914	0.00395					0.0798	0.33442		1.8346	0.3625
0.00218275		0.00585167		0.00482621		0.00305583		0.00997767		0.00531475		3.14316	0.00418					0.0805	0.33309		1.8402	0.3631
0.00261983		0.00241311		0.00461159		0.00721131		0.00823752		0.00692825		3.44718	0.0044					0.0812	0.33178		1.8458	0.3636
0.00338475		0.00749665		0.00325361		0.00923164		0.00779368		0.00888331		3.7512	0.00462					0.0819	0.33048		1.8513	0.3642
0.00361712		0.00392363		0.00494918		0.0065399		0.00697109		0.00690924		4.05522	0.00484					0.0826	0.32919		1.8569	0.3648
0.00324748		0.00574702		0.00439321		0.00942599		0.00677081		0.00675598		4.35924	0.00507					0.0833	0.32793		1.8624	0.3653
0.00397869		0.00255124		0.00487192		0.00350319		0.00532798		0.00826595		4.66327	0.00529					0.084	0.32668		1.8678	0.3659
0.0018815		0.00563012		0.00312936		0.00475202		0.00551849		0.00506882		4.96729	0.00551					0.0847	0.32544		1.8733	0.3664
0.00246371		0.00477277		0.00351637		0.00299618		0.00640425		0.00841418		5.27131	0.00574					0.0854	0.32421		1.8787	0.367
0.00197079		0.00682149		0.00538337		0.00160286		0.00539911		0.00771502		5.57533	0.00596					0.0861	0.32301		1.8841	0.3675
0.00222436		0.00348161		0.00359653		0.005286		0.00585761		0.00975422		5.87935	0.00619					0.0868	0.32181		1.8894	0.368
0.00370893		0.00332167		0.00279973		0.00646589		0.00594738		0.00542026		6.18337	0.00641					0.0875	0.32063		1.8947	0.3685
0.00304315		0.00285414		0.00382296		0.00692974		0.00502139		0.00573935		6.48739	0.00664					0.0882	0.31946		1.9	0.3691
0.00380102		0.00542832		0.00358268		0.00260861		0.00688649		0.00845193		6.79142	0.00687					0.0889	0.31831		1.9053	0.3696
0.00298359		0.00356058		0.00358268		0.00380097		0.00530704		0.00497064		7.09544	0.0071					0.0896	0.31716		1.9105	0.3701
0.00522778		0.00305155		0.00250676		0.004684		0.00506308		0.00542161		7.39946	0.00732					0.0903	0.31603		1.9157	0.3706
0.00261248		0.00274885		0.0035063		0.00353005		0.0044031		0.00600749		7.70348	0.00755					0.091	0.31491		1.9209	0.3711
0.0028574		0.00234637		0.00253548		0.00152889		0.000651116		0.00609254		8.0075	0.00778					0.0917	0.31381		1.9261	0.3715
0.00220516				0.00299221		0.00150805		0.00365084				8.31152	0.00801					0.0924	0.31271		1.9312	0.372
0.00173289												8.61555	0.00824					0.0931	0.31163		1.9363	0.3725
0.00172244												8.91957	0.00847					0.0938	0.31056		1.9414	0.373
0.00277505												9.22359	0.0087					0.0945	0.3095		1.9464	0.3734
0.00224524												9.52761	0.00893					0.0952	0.30845		1.9515	0.3739
0.0023426												9.83163	0.00916					0.0959	0.30741		1.9565	0.3744
												10.1357	0.00939					0.0966	0.30638		1.9614	0.3748
												10.4397	0.00962					0.0973	0.30536		1.9664	0.3752
												10.7437	0.00986					0.098	0.30436		1.9713	0.3757
												11.0477	0.01009					0.0987	0.30336		1.9762	0.3761
												11.3517	0.01032					0.0994	0.30237		1.9811	0.3765
												11.6558	0.01056					0.1001	0.30139		1.986	0.377
												11.9598	0.01079					0.1008	0.30042		1.9908	0.3774
												12.2638	0.01103					0.1015	0.29946		1.9956	0.3778
												12.5678	0.01126					0.1022	0.29851		2.0004	0.3782
												12.8719	0.0115					0.1029	0.29756		2.0052	0.3786
												13.1759	0.01173					0.1036	0.29663		2.01	0.379
												13.4799	0.01197					0.1043	0.2957		2.0147	0.3794
												13.7839	0.01221					0.105	0.29479		2.0194	0.3798
												14.0879	0.01244					0.1057	0.29388		2.0241	0.3802
												14.392	0.01268					0.1064	0.29298		2.0288	0.3806
												14.696	0.01292					0.1071	0.29208		2.0334	0.381
												15	0.01316					0.1078	0.2912		2.038	0.3813
																		0.1085	0.29032		2.0426	0.3817
Panel E																		0.1092	0.28945		2.0472	0.3821
Precursor 8mM		Precursor 10mM		Precursor 12mM		Precursor 14mM		Precursor 16mM		Theoretical values			p-values					0.1099	0.28859		2.0518	0.3825
Mean radii (μm)		Mean radii (μm)		Mean radii (μm)		Mean radii (μm)		Mean radii (μm)		Precursor (mM)	Radii (μm)		p(8mM, 10mM)	0.00349771				0.1106	0.28773		2.0564	0.3828
0.701656		0.758231		0.75457		0.739197		0.930627		2.15	0.08055		p(8mM, 12mM)	2.8915e-05				0.1113	0.28688		2.0609	0.3832
0.670014		1.02119		0.686901		0.855634		0.869639		2.3285	0.15597		p(8mM, 14mM)	7.75e-05				0.112	0.28604		2.0654	0.3835
0.770815		0.957251		0.959833		0.815712		0.94246		2.507	0.1929		p(8mM, 16mM)	1.9725e-06				0.1127	0.28521		2.0699	0.3839
0.767072		0.922403		0.904833		0.708378		0.841648		2.6855	0.22033							0.1134	0.28438		2.0744	0.3842
0.777398		0.772031		0.935858		0.695783		0.700896		2.864	0.243							0.1141	0.28356		2.0788	0.3846
0.734336		0.672639		0.74562		0.948886		0.761846		3.0425	0.26273							0.1148	0.28274		2.0833	0.3849
0.753315		0.790807		0.731798		0.8269		0.886948		3.221	0.28043							0.1155	0.28194		2.0877	0.3852
0.711714		0.920203		0.824632		0.816853		0.740167		3.3995	0.29663							0.1162	0.28113		2.0921	0.3856
0.63725		0.820544		0.925104		0.853079		0.764041		3.578	0.31167							0.1169	0.28034		2.0965	0.3859
0.640477		0.70116		0.738701		0.714735		0.925679		3.7565	0.32578							0.1176	0.27955		2.1008	0.3862
0.677712		0.729472		0.776562		0.970965		0.828693		3.935	0.33912							0.1183	0.27877		2.1052	0.3865
0.756803		0.696152		0.767652		0.785834		0.762726		4.1135	0.35181							0.119	0.27799		2.1095	0.3869
0.761725		0.704091		0.843829		0.692507		0.801117		4.292	0.36394							0.1197	0.27722		2.1138	0.3872
0.713123		0.626839		0.952275		0.839014		0.869665		4.4705	0.37557							0.1204	0.27645		2.1181	0.3875
0.670261		0.623159		0.692334		0.764791		0.749594		4.649	0.38678							0.1211	0.2757		2.1224	0.3878
0.690248		0.801825		0.71079		0.729783		0.707897		4.8275	0.39759							0.1218	0.27494		2.1267	0.3881
0.756165		0.763941		0.75443		0.837519		0.744058		5.006	0.40806							0.1225	0.27419		2.1309	0.3884
0.684107		0.705397		0.713738		0.709056		0.880053		5.1845	0.4182							0.1232	0.27345		2.1351	0.3887
0.645241		0.702073		0.782384		0.79771		0.930949		5.363	0.42805							0.1239	0.27271		2.1394	0.389
0.769426		0.759338		0.74219		0.712049		0.798376		5.5415	0.43763							0.1246	0.27198		2.1436	0.3893
0.645241		0.81381		0.800611		0.803406		0.716422		5.72	0.44695							0.1253	0.27126		2.1477	0.3896
0.703068		0.704296		0.782794		0.678943		0.738983		5.8985	0.45604							0.126	0.27053		2.1519	0.3898
0.642807		0.719616		0.718256		0.689077		0.74309		6.077	0.46491							0.1267	0.26982		2.1561	0.3901
0.571422		0.757221		0.75943		0.781941		0.696484		6.2555	0.47357							0.1274	0.26911		2.1602	0.3904
0.641854		0.750288		0.802494		0.740472				6.434	0.48203							0.1281	0.2684		2.1643	0.3907
										6.6125	0.49031							0.1288	0.2677		2.1684	0.391
										6.791	0.49841							0.1295	0.267		2.1725	0.3912
										6.9695	0.50634							0.1302	0.26631		2.1766	0.3915
										7.148	0.51411							0.1309	0.26562		2.1807	0.3918
										7.3265	0.52173							0.1316	0.26494		2.1847	0.392
										7.505	0.5292							0.1323	0.26426		2.1888	0.3923
										7.6835	0.53653							0.133	0.26359		2.1928	0.3925
										7.862	0.54373							0.1337	0.26292		2.1968	0.3928
										8.0405	0.5508							0.1344	0.26225		2.2008	0.393
										8.219	0.55774							0.1351	0.26159		2.2048	0.3933
										8.3975	0.56456							0.1358	0.26094		2.2087	0.3935
										8.576	0.57127							0.1365	0.26029		2.2127	0.3938
										8.7545	0.57786							0.1372	0.25964		2.2166	0.394
										8.933	0.58435							0.1379	0.25899		2.2205	0.3943
										9.1115	0.59073							0.1386	0.25835		2.2245	0.3945
										9.29	0.59701							0.1393	0.25772		2.2284	0.3947
										9.4685	0.6032							0.14	0.25709		2.2322	0.395
										9.647	0.60929							0.14205	0.25526		2.2361	0.3952
										9.8255	0.61529							0.1441	0.25346		2.24	0.3954
										10.004	0.62121							0.14615	0.2517		2.2438	0.3956
										10.1825	0.62703							0.1482	0.24996		2.2477	0.3959
										10.361	0.63278							0.15025	0.24825		2.2515	0.3961
										10.5395	0.63845							0.1523	0.24657		2.2553	0.3963
										10.718	0.64403							0.15435	0.24492		2.2591	0.3965
										10.8965	0.64954							0.1564	0.24329		2.2629	0.3967
										11.075	0.65498							0.15845	0.24169		2.2666	0.3969
										11.2535	0.66035							0.1605	0.24011		2.2704	0.3971
										11.432	0.66565							0.16255	0.23856		2.2742	0.3973
										11.6105	0.67088							0.1646	0.23702		2.2779	0.3975
										11.789	0.67604							0.16665	0.23551		2.2816	0.3977
										11.9675	0.68114							0.1687	0.23402		2.2853	0.3979
										12.146	0.68618							0.17075	0.23256		2.289	0.3981
										12.3245	0.69116							0.1728	0.2311		2.2927	0.3983
										12.503	0.69608							0.17485	0.22967		2.2964	0.3985
										12.6815	0.70094							0.1769	0.22826		2.3001	0.3987
										12.86	0.70575							0.17895	0.22687		2.3037	0.3989
										13.0385	0.7105							0.181	0.22549		2.3074	0.3991
										13.217	0.7152							0.18305	0.22413		2.311	0.3993
										13.3955	0.71984							0.1851	0.22279		2.3146	0.3995
										13.574	0.72444							0.18715	0.22146		2.3182	0.3996
										13.7525	0.72899							0.1892	0.22015		2.3218	0.3998
										13.931	0.73349							0.19125	0.21886		2.3254	0.4
										14.1095	0.73794							0.1933	0.21757		2.329	0.4002
										14.288	0.74234							0.19535	0.21631		2.3326	0.4003
										14.4665	0.7467							0.1974	0.21505		2.3361	0.4005
										14.645	0.75102							0.19945	0.21381		2.3397	0.4007
										14.8235	0.7553							0.2015	0.21259		2.3432	0.4008
										15.002	0.75953							0.20355	0.21137		2.3468	0.401
										15.1805	0.76372							0.2056	0.21017		2.3503	0.4012
										15.359	0.76787							0.20765	0.20898		2.3538	0.4013
										15.5375	0.77198							0.2097	0.2078		2.3573	0.4015
										15.716	0.77605							0.21175	0.20664		2.3608	0.4016
										15.8945	0.78009							0.2138	0.20548		2.3642	0.4018
										16.073	0.78409							0.21585	0.20434		2.3677	0.4019
										16.2515	0.78805							0.2179	0.2032		2.3712	0.4021
										16.43	0.79198							0.21995	0.20208		2.3746	0.4022
										16.6085	0.79587							0.222	0.20096		2.3781	0.4024
										16.787	0.79973							0.22405	0.19986		2.3815	0.4025
										16.9655	0.80356							0.2261	0.19876		2.3849	0.4027
										17.144	0.80735							0.22815	0.19768		2.3883	0.4028
										17.3225	0.81111							0.2302	0.1966		2.3917	0.403
										17.501	0.81484							0.23225	0.19553		2.3951	0.4031
										17.6795	0.81854							0.2343	0.19447		2.3985	0.4032
										17.858	0.82221							0.23635	0.19342		2.4019	0.4034
										18.0365	0.82585							0.2384	0.19238		2.4052	0.4035
										18.215	0.82946							0.24045	0.19135		2.4086	0.4036
										18.3935	0.83304							0.2425	0.19032		2.4119	0.4038
										18.572	0.8366							0.24455	0.1893		2.4153	0.4039
										18.7505	0.84012							0.2466	0.18828		2.4186	0.404
										18.929	0.84362							0.24865	0.18728		2.4219	0.4042
										19.1075	0.8471							0.2507	0.18628		2.4252	0.4043
										19.286	0.85054							0.25275	0.18529		2.4285	0.4044
										19.4645	0.85396							0.2548	0.18431		2.4318	0.4045
										19.643	0.85736							0.25685	0.18333		2.4351	0.4046
										19.8215	0.86073							0.2589	0.18236		2.4384	0.4048
																		0.26095	0.18139		2.4417	0.4049
Panel F																		0.263	0.18043		2.4449	0.405
Precursor 8mM		Precursor 10mM		Precursor 12mM		Precursor 14mM		Precursor 16mM		Theoretical values			p-values					0.26505	0.17948		2.4482	0.4051
Droplet number density (μm^-3)		Droplet number density (μm^-3)		Droplet number density (μm^-3)		Droplet number density (μm^-3)		Droplet number density (μm^-3)		Precursor (mM)	Droplet number density (μm^-3)		p(8mM, 10mM)	0.00033227				0.2671	0.17853		2.4514	0.4052
0.0148295		0.00794177		0.0141498		0.0196178		0.00616273		5	0.00853		p(8mM, 12mM)	0.675096				0.26915	0.17758		2.4546	0.4053
0.014918		0.00627882		0.0102667		0.0115487		0.01009		5.68421	0.00853		p(8mM, 14mM)	0.815995				0.2712	0.17665		2.4579	0.4054
0.0109283		0.00360504		0.00863296		0.00989885		0.00869303		6.36842	0.00853		p(8mM, 16mM)	0.0111305				0.27325	0.17571		2.4611	0.4056
0.00711741		0.00502062		0.0117249		0.0132363		0.0067436		7.05263	0.00853							0.2753	0.17479		2.4643	0.4057
0.00964052		0.0091283		0.0038673		0.0110121		0.00736277		7.73684	0.00853							0.27735	0.17387		2.4675	0.4058
0.0087049		0.00498231		0.00963901		0.00929919		0.00948849		8.42105	0.00853							0.2794	0.17295		2.4707	0.4059
0.00793723		0.00433198		0.0104276		0.00769814		0.00722965		9.10526	0.00853							0.28145	0.17204		2.4739	0.406
0.00713132		0.00372018		0.00875349		0.012007		0.0108768		9.78947	0.00853							0.2835	0.17113		2.4771	0.4061
0.0122195		0.00412396		0.00470962		0.00431226		0.00738863		10.4737	0.00853							0.28555	0.17022		2.4802	0.4062
0.00822406		0.00587721		0.00864519		0.0127497		0.00419415		11.1579	0.00853							0.2876	0.16933		2.4834	0.4063
0.00552258		0.0059449		0.00807222		0.00531475		0.00713132		11.8421	0.00853							0.28965	0.16843		2.4866	0.4064
0.0078252		0.00941611		0.00859154		0.00692825		0.00317989		12.5263	0.00853							0.2917	0.16754		2.4897	0.4065
0.0061772		0.0063427		0.00725446		0.00888331		0.00497802		13.2105	0.00853							0.29375	0.16666		2.4928	0.4066
0.00760123		0.00858124		0.00304175		0.00690924		0.00423661		13.8947	0.00853							0.2958	0.16577		2.496	0.4067
0.00551501		0.0116114		0.0125894		0.00675598		0.00584736		14.579	0.00853							0.29785	0.16489		2.4991	0.4067
0.00897693		0.00624336		0.0079905		0.00826595		0.01144		15.2632	0.00853							0.2999	0.16402		2.5022	0.4068
0.00709502		0.00507298		0.0123685		0.00506882		0.00432957		15.9474	0.00853							0.30195	0.16315		2.5053	0.4069
0.00623368		0.00636805		0.0103128		0.00841418		0.00499642		16.6316	0.00853							0.304	0.16228		2.5084	0.407
0.00663574		0.00440865		0.00901577		0.00771502		0.00414562		17.3158	0.00853							0.30605	0.16141		2.5115	0.4071
0.00692778		0.00677269		0.00884194		0.00975422		0.00528251		18	0.00853							0.3081	0.16055		2.5146	0.4072
0.00596047		0.00297401		0.00782034		0.00542026		0.00526946										0.31015	0.15969		2.5177	0.4073
0.00703411		0.00402229		0.00398558		0.00573935		0.00393269										0.3122	0.15884		2.5208	0.4074
0.00522545		0.00377462		0.00575773		0.00845193		0.00333278										0.31425	0.15799		2.5238	0.4074
0.00981065		0.00373019		0.00726281		0.00497064		0.00601815										0.3163	0.15714		2.5269	0.4075
0.00757223		0.00415585		0.00230021		0.00542161												0.31835	0.15629		2.5299	0.4076
		0.00304115		0.00619288		0.00600749												0.3204	0.15545		2.533	0.4077
		0.00794749		0.00676562		0.00609254												0.32245	0.15461		2.536	0.4078
		0.00150874		0.00360561														0.3245	0.15377		2.539	0.4078
				0.00680642														0.32655	0.15293		2.5421	0.4079
																		0.3286	0.1521		2.5451	0.408
																		0.33065	0.15126		2.5481	0.408
																		0.3327	0.15044		2.5511	0.4081
																		0.33475	0.14961		2.5541	0.4082
																		0.3368	0.14878		2.5571	0.4083
																		0.33885	0.14796		2.56	0.4083
																		0.3409	0.14714		2.563	0.4084
																		0.34295	0.14631		2.566	0.4085
																		0.345	0.14549		2.569	0.4085
																		0.34705	0.14468		2.5719	0.4086
																		0.3491	0.14386		2.5749	0.4086
																		0.35115	0.14304		2.5778	0.4087
																		0.3532	0.14223		2.5807	0.4088
																		0.35525	0.14142		2.5837	0.4088
																		0.3573	0.14061		2.5866	0.4089
																		0.35935	0.1398		2.5895	0.4089
																		0.3614	0.13899		2.5924	0.409
																		0.36345	0.13818		2.5953	0.409
																		0.3655	0.13737		2.5982	0.4091
																		0.36755	0.13656		2.6011	0.4092
																		0.3696	0.13575		2.604	0.4092
																		0.37165	0.13495		2.6069	0.4093
																		0.3737	0.13414		2.6097	0.4093
																		0.37575	0.13333		2.6126	0.4094
																		0.3778	0.13252		2.6155	0.4094
																		0.37985	0.13172		2.6183	0.4094
																		0.3819	0.13091		2.6212	0.4095
																		0.38395	0.1301		2.624	0.4095
																		0.386	0.1293		2.6268	0.4096
																		0.38805	0.12849		2.6297	0.4096
																		0.3901	0.12768		2.6325	0.4097
																		0.39215	0.12687		2.6353	0.4097
																		0.3942	0.12606		2.6381	0.4097
																		0.39625	0.12525		2.6409	0.4098
																		0.3983	0.12444		2.6437	0.4098
																		0.40035	0.12363		2.6465	0.4099
																		0.4024	0.12281		2.6493	0.4099
																		0.40445	0.122		2.6521	0.4099
																		0.4065	0.12118		2.6549	0.41
																		0.40855	0.12036		2.6577	0.41
																		0.4106	0.11954		2.6604	0.41
																		0.41265	0.11872		2.6632	0.4101
																		0.4147	0.1179		2.6659	0.4101
																		0.41675	0.11707		2.6687	0.4101
																		0.4188	0.11624		2.6714	0.4101
																		0.42085	0.11541		2.6742	0.4102
																		0.4229	0.11458		2.6769	0.4102
																		0.42495	0.11374		2.6796	0.4102
																		0.427	0.11291		2.6824	0.4103
																		0.42905	0.11206		2.6851	0.4103
																		0.4311	0.11122		2.6878	0.4103
																		0.43315	0.11037		2.6905	0.4103
																		0.4352	0.10952		2.6932	0.4103
																		0.43725	0.10866		2.6959	0.4104
																		0.4393	0.1078		2.6986	0.4104
																		0.44135	0.10694		2.7013	0.4104
																		0.4434	0.10607		2.7039	0.4104
																		0.44545	0.1052		2.7066	0.4104
																		0.4475	0.10432		2.7093	0.4105
																		0.44955	0.10344		2.712	0.4105
																		0.4516	0.10255		2.7146	0.4105
																		0.45365	0.10166		2.7173	0.4105
																		0.4557	0.10076		2.7199	0.4105
																		0.45775	0.09985		2.7226	0.4105
																		0.4598	0.09894		2.7252	0.4105
																		0.46185	0.09802		2.7278	0.4106
																		0.4639	0.09709		2.7305	0.4106
																		0.46595	0.09616		2.7331	0.4106
																		0.468	0.09521		2.7357	0.4106
																		0.47005	0.09426		2.7383	0.4106
																		0.4721	0.0933		2.741	0.4106
																		0.47415	0.09233		2.7436	0.4106
																		0.4762	0.09135		2.7462	0.4106
																		0.47825	0.09036		2.7488	0.4106
																		0.4803	0.08936		2.7513	0.4106
																		0.48235	0.08835		2.7539	0.4106
																		0.4844	0.08733		2.7565	0.4106
																		0.48645	0.08629		2.7591	0.4106
																		0.4885	0.08524		2.7617	0.4106
																		0.49055	0.08417		2.7642	0.4106
																		0.4926	0.08309		2.7668	0.4106
																		0.49465	0.08199		2.7694	0.4106
																		0.4967	0.08087		2.7719	0.4106
																		0.49875	0.07974		2.7745	0.4106
																		0.5008	0.07858		2.777	0.4106
																		0.50285	0.0774		2.7795	0.4106
																		0.5049	0.0762		2.7821	0.4106
																		0.50695	0.07497		2.7846	0.4106
																		0.509	0.07372		2.7871	0.4106
																		0.51105	0.07243		2.7897	0.4106
																		0.5131	0.07112		2.7922	0.4106
																		0.51515	0.06976		2.7947	0.4106
																		0.5172	0.06837		2.7972	0.4106
																		0.51925	0.06694		2.7997	0.4106
																		0.5213	0.06546		2.8022	0.4106
																		0.52335	0.06392		2.8047	0.4105
																		0.5254	0.06233		2.8072	0.4105
																		0.52745	0.06066		2.8097	0.4105
																		0.5295	0.05892		2.8122	0.4105
																		0.53155	0.05709		2.8147	0.4105
																		0.5336	0.05514		2.8171	0.4105
																		0.53565	0.05307		2.8196	0.4105
																		0.5377	0.05083		2.8221	0.4104
																		0.53975	0.04839		2.8245	0.4104
																		0.5418	0.04567		2.827	0.4104
																		0.54385	0.04253		2.8294	0.4104
																		0.5459	0.03872		2.8319	0.4104
																		0.54795	0.0333		2.8343	0.4104
																					2.8368	0.4103
																					2.8392	0.4103
																					2.8416	0.4103
																					2.8441	0.4103
																					2.8465	0.4103
																					2.8489	0.4102
																					2.8513	0.4102
																					2.8538	0.4102
																					2.8562	0.4102
																					2.8586	0.4101
																					2.861	0.4101
																					2.8634	0.4101
																					2.8658	0.4101
																					2.8682	0.41
																					2.8705	0.41
																					2.8729	0.41
																					2.8753	0.41
																					2.8777	0.4099
																					2.88	0.4099
																					2.8824	0.4099
																					2.8848	0.4098
																					2.8871	0.4098
																					2.8895	0.4098
																					2.8918	0.4097
																					2.8942	0.4097
																					2.8965	0.4097
																					2.8989	0.4096
																					2.9012	0.4096
																					2.9035	0.4096
																					2.9059	0.4095
																					2.9082	0.4095
																					2.9105	0.4095
																					2.9128	0.4094
																					2.9152	0.4094
																					2.9175	0.4094
																					2.9198	0.4093
																					2.9221	0.4093
																					2.9244	0.4092
																					2.9267	0.4092
																					2.929	0.4092
																					2.9313	0.4091
																					2.9335	0.4091
																					2.9358	0.409
																					2.9381	0.409
																					2.9404	0.4089
																					2.9427	0.4089
																					2.9449	0.4089
																					2.9472	0.4088
																					2.9495	0.4088
																					2.9517	0.4087
																					2.954	0.4087
																					2.9562	0.4086
																					2.9585	0.4086
																					2.9607	0.4085
																					2.963	0.4085
																					2.9652	0.4084
																					2.9674	0.4084
																					2.9697	0.4083
																					2.9719	0.4083
																					2.9741	0.4082
																					2.9764	0.4082
																					2.9786	0.4081
																					2.9808	0.4081
																					2.983	0.408
																					2.9852	0.408
																					2.9874	0.4079
																					2.9896	0.4079
																					2.9918	0.4078
																					2.994	0.4078
																					2.9962	0.4077
																					2.9984	0.4077
																					3.0006	0.4076
																					3.0028	0.4075
																					3.005	0.4075
																					3.0072	0.4074
																					3.0093	0.4074
																					3.0115	0.4073
																					3.0137	0.4073
																					3.0158	0.4072
																					3.018	0.4071
																					3.0202	0.4071
																					3.0223	0.407
																					3.0245	0.407
																					3.0266	0.4069
																					3.0288	0.4068
																					3.0309	0.4068
																					3.0331	0.4067
																					3.0352	0.4066
																					3.0373	0.4066
																					3.0395	0.4065
																					3.0416	0.4065
																					3.0437	0.4064
																					3.0459	0.4063
																					3.048	0.4063
																					3.0501	0.4062
																					3.0522	0.4061
																					3.0543	0.4061
																					3.0564	0.406
																					3.0585	0.4059
																					3.0606	0.4059
																					3.0627	0.4058
																					3.0648	0.4057
																					3.0669	0.4057
																					3.069	0.4056
																					3.0711	0.4055
																					3.0732	0.4054
																					3.0753	0.4054
																					3.0774	0.4053
																					3.0795	0.4052
																					3.0815	0.4052
																					3.0836	0.4051
																					3.0857	0.405
																					3.0878	0.4049
																					3.0898	0.4049
																					3.0919	0.4048
																					3.0939	0.4047
																					3.096	0.4047
																					3.0981	0.4046
																					3.1001	0.4045
																					3.1022	0.4044
																					3.1042	0.4044
																					3.1063	0.4043
																					3.1083	0.4042
																					3.1103	0.4041
																					3.1124	0.4041
																					3.1144	0.404
																					3.1164	0.4039
																					3.1185	0.4038
																					3.1205	0.4037
																					3.1225	0.4037
																					3.1245	0.4036
																					3.1266	0.4035
																					3.1286	0.4034
																					3.1306	0.4033
																					3.1326	0.4033
																					3.1346	0.4032
																					3.1366	0.4031
																					3.1386	0.403
																					3.1406	0.4029
																					3.1426	0.4029
																					3.1446	0.4028
																					3.1466	0.4027
																					3.1486	0.4026
																					3.1506	0.4025
																					3.1526	0.4024
																					3.1546	0.4024
																					3.1565	0.4023
																					3.1585	0.4022
																					3.1605	0.4021
																					3.1625	0.402
																					3.1644	0.4019
																					3.1664	0.4019
																					3.1684	0.4018
																					3.1703	0.4017
																					3.1723	0.4016
																					3.1743	0.4015
																					3.1762	0.4014
																					3.1782	0.4013
																					3.1801	0.4012
																					3.1821	0.4012
																					3.184	0.4011
																					3.186	0.401
																					3.1879	0.4009
																					3.1899	0.4008
																					3.1918	0.4007
																					3.1937	0.4006
																					3.1957	0.4005
																					3.1976	0.4004
																					3.1995	0.4003
																					3.2015	0.4003
																					3.2034	0.4002
																					3.2053	0.4001
																					3.2072	0.4
																					3.2091	0.3999
																					3.2111	0.3998
																					3.213	0.3997
																					3.2149	0.3996
																					3.2168	0.3995
																					3.2187	0.3994
																					3.2206	0.3993
																					3.2225	0.3992
																					3.2244	0.3991
																					3.2263	0.399
																					3.2282	0.399
																					3.2301	0.3989
																					3.232	0.3988
																					3.2339	0.3987
																					3.2358	0.3986
																					3.2377	0.3985
																					3.2395	0.3984
																					3.2414	0.3983
																					3.2433	0.3982
																					3.2452	0.3981
																					3.2471	0.398
																					3.2489	0.3979
																					3.2508	0.3978
																					3.2527	0.3977
																					3.2545	0.3976
																					3.2564	0.3975
																					3.2583	0.3974
																					3.2601	0.3973
																					3.262	0.3972
																					3.2638	0.3971
																					3.2657	0.397
																					3.2675	0.3969
																					3.2694	0.3968
																					3.2712	0.3967
																					3.2731	0.3966
																					3.2749	0.3965
																					3.2768	0.3964
																					3.2786	0.3963
																					3.2804	0.3962
																					3.2823	0.3961
																					3.2841	0.396
																					3.2859	0.3959
																					3.2878	0.3958
																					3.2896	0.3957
																					3.2914	0.3956
																					3.2933	0.3955
																					3.2951	0.3954
																					3.2969	0.3953
																					3.2987	0.3951
																					3.3005	0.395
																					3.3023	0.3949
																					3.3041	0.3948
																					3.306	0.3947
																					3.3078	0.3946
																					3.3096	0.3945
																					3.3114	0.3944
																					3.3132	0.3943
																					3.315	0.3942
																					3.3168	0.3941
																					3.3186	0.394
																					3.3204	0.3939
																					3.3222	0.3938
																					3.324	0.3937
																					3.3257	0.3935
																					3.3275	0.3934
																					3.3293	0.3933
																					3.3311	0.3932
																					3.3329	0.3931
																					3.3347	0.393
																					3.3364	0.3929
																					3.3382	0.3928
																					3.34	0.3927
																					3.3418	0.3926
																					3.3435	0.3924
																					3.3453	0.3923
																					3.3471	0.3922
																					3.3488	0.3921
																					3.3506	0.392
																					3.3523	0.3919
																					3.3541	0.3918
																					3.3559	0.3917
																					3.3576	0.3916
																					3.3594	0.3914
																					3.3611	0.3913
																					3.3629	0.3912
																					3.3646	0.3911
																					3.3664	0.391
																					3.3681	0.3909
																					3.3699	0.3908
																					3.3716	0.3906
																					3.3733	0.3905
																					3.3751	0.3904
																					3.3768	0.3903
																					3.3785	0.3902
																					3.3803	0.3901
																					3.382	0.39
																					3.3837	0.3898
																					3.3855	0.3897
																					3.3872	0.3896
																					3.3889	0.3895
																					3.3906	0.3894
																					3.3924	0.3893
																					3.3941	0.3891
																					3.3958	0.389
																					3.3975	0.3889
																					3.3992	0.3888
																					3.4009	0.3887
																					3.4026	0.3886
																					3.4044	0.3884
																					3.4061	0.3883
																					3.4078	0.3882
																					3.4095	0.3881
																					3.4112	0.388
																					3.4129	0.3878
																					3.4146	0.3877
																					3.4163	0.3876
																					3.418	0.3875
																					3.4197	0.3874
																					3.4213	0.3873
																					3.423	0.3871
																					3.4247	0.387
																					3.4264	0.3869
																					3.4281	0.3868
																					3.4298	0.3866
																					3.4315	0.3865
																					3.4331	0.3864
																					3.4348	0.3863
																					3.4365	0.3862
																					3.4382	0.386
																					3.4398	0.3859
																					3.4415	0.3858
																					3.4432	0.3857
																					3.4449	0.3856
																					3.4465	0.3854
																					3.4482	0.3853
																					3.4499	0.3852
																					3.4515	0.3851
																					3.4532	0.3849
																					3.4548	0.3848
																					3.4565	0.3847
																					3.4582	0.3846
																					3.4598	0.3844
																					3.4615	0.3843
																					3.4631	0.3842
																					3.4648	0.3841
																					3.4664	0.3839
																					3.4681	0.3838
																					3.4697	0.3837
																					3.4713	0.3836
																					3.473	0.3834
																					3.4746	0.3833
																					3.4763	0.3832
																					3.4779	0.3831
																					3.4796	0.3829
																					3.4812	0.3828
																					3.4828	0.3827
																					3.4844	0.3826
																					3.4861	0.3824
																					3.4877	0.3823
																					3.4893	0.3822
																					3.491	0.3821
																					3.4926	0.3819
																					3.4942	0.3818
																					3.4958	0.3817
																					3.4975	0.3815
																					3.4991	0.3814
																					3.5007	0.3813
																					3.5023	0.3812
																					3.5039	0.381
																					3.5055	0.3809
																					3.5071	0.3808
																					3.5088	0.3806
																					3.5104	0.3805
																					3.512	0.3804
																					3.5136	0.3803
																					3.5152	0.3801
																					3.5168	0.38
																					3.5184	0.3799
																					3.52	0.3797
																					3.5216	0.3796
																					3.5232	0.3795
																					3.5248	0.3793
																					3.5264	0.3792
																					3.528	0.3791
																					3.5296	0.379
																					3.5311	0.3788
																					3.5327	0.3787
																					3.5343	0.3786
																					3.5359	0.3784
																					3.5375	0.3783
																					3.5391	0.3782
																					3.5407	0.378
																					3.5422	0.3779
																					3.5438	0.3778
																					3.5454	0.3776
																					3.547	0.3775
																					3.5485	0.3774
																					3.5501	0.3772
																					3.5517	0.3771
																					3.5533	0.377
																					3.5548	0.3768
																					3.5564	0.3767
																					3.558	0.3766
																					3.5595	0.3764
																					3.5611	0.3763
																					3.5626	0.3762
																					3.5642	0.376
																					3.5658	0.3759
																					3.5673	0.3758
																					3.5689	0.3756
																					3.5704	0.3755
																					3.572	0.3754
																					3.5735	0.3752
																					3.5751	0.3751
																					3.5766	0.3749
																					3.5782	0.3748
																					3.5797	0.3747
																					3.5813	0.3745
																					3.5828	0.3744
																					3.5844	0.3743
																					3.5859	0.3741
																					3.5875	0.374
																					3.589	0.3739
																					3.5905	0.3737
																					3.5921	0.3736
																					3.5936	0.3734
																					3.5952	0.3733
																					3.5967	0.3732
																					3.5982	0.373
																					3.5997	0.3729
																					3.6013	0.3728
																					3.6028	0.3726
																					3.6043	0.3725
																					3.6059	0.3723
																					3.6074	0.3722
																					3.6089	0.3721
																					3.6104	0.3719
																					3.612	0.3718
																					3.6135	0.3717
																					3.615	0.3715
																					3.6165	0.3714
																					3.618	0.3712
																					3.6195	0.3711
																					3.621	0.371
																					3.6226	0.3708
																					3.6241	0.3707
																					3.6256	0.3705
																					3.6271	0.3704
																					3.6286	0.3703
																					3.6301	0.3701
																					3.6316	0.37
																					3.6331	0.3698
																					3.6346	0.3697
																					3.6361	0.3696
																					3.6376	0.3694
																					3.6391	0.3693
																					3.6406	0.3691
																					3.6421	0.369
																					3.6436	0.3689
																					3.6451	0.3687
																					3.6466	0.3686
																					3.6481	0.3684
																					3.6496	0.3683
																					3.6511	0.3681
																					3.6525	0.368
																					3.654	0.3679
																					3.6555	0.3677
																					3.657	0.3676
																					3.6585	0.3674
																					3.66	0.3673
																					3.6614	0.3671
																					3.6629	0.367
																					3.6644	0.3669
																					3.6659	0.3667
																					3.6673	0.3666
																					3.6688	0.3664
																					3.6703	0.3663
																					3.6718	0.3661
																					3.6732	0.366
																					3.6747	0.3659
																					3.6762	0.3657
																					3.6776	0.3656
																					3.6791	0.3654
																					3.6806	0.3653
																					3.682	0.3651
																					3.6835	0.365
																					3.685	0.3648
																					3.6864	0.3647
																					3.6879	0.3646
																					3.6893	0.3644
																					3.6908	0.3643
																					3.6923	0.3641
																					3.6937	0.364
																					3.6952	0.3638
																					3.6966	0.3637
																					3.6981	0.3635
																					3.6995	0.3634
																					3.701	0.3632
																					3.7024	0.3631
																					3.7039	0.363
																					3.7053	0.3628
																					3.7068	0.3627
																					3.7082	0.3625
																					3.7096	0.3624
																					3.7111	0.3622
																					3.7125	0.3621
																					3.714	0.3619
																					3.7154	0.3618
																					3.7168	0.3616
																					3.7183	0.3615
																					3.7197	0.3613
																					3.7211	0.3612
																					3.7226	0.361
																					3.724	0.3609
																					3.7254	0.3608
																					3.7269	0.3606
																					3.7283	0.3605
																					3.7297	0.3603
																					3.7312	0.3602
																					3.7326	0.36
																					3.734	0.3599
																					3.7354	0.3597
																					3.7369	0.3596
																					3.7383	0.3594
																					3.7397	0.3593
																					3.7411	0.3591
																					3.7425	0.359
																					3.7439	0.3588
																					3.7454	0.3587
																					3.7468	0.3585
																					3.7482	0.3584
																					3.7496	0.3582
																					3.751	0.3581
																					3.7524	0.3579
																					3.7538	0.3578
																					3.7552	0.3576
																					3.7567	0.3575
																					3.7581	0.3573
																					3.7595	0.3572
																					3.7609	0.357
																					3.7623	0.3569
																					3.7637	0.3567
																					3.7651	0.3566
																					3.7665	0.3564
																					3.7679	0.3563
																					3.7693	0.3561
																					3.7707	0.356
																					3.7721	0.3558
																					3.7735	0.3557
																					3.7749	0.3555
																					3.7762	0.3554
																					3.7776	0.3552
																					3.779	0.3551
																					3.7804	0.3549
																					3.7818	0.3548
																					3.7832	0.3546
																					3.7846	0.3545
																					3.786	0.3543
																					3.7874	0.3542
																					3.7887	0.354
																					3.7901	0.3538
																					3.7915	0.3537
																					3.7929	0.3535
																					3.7943	0.3534
																					3.7956	0.3532
																					3.797	0.3531
																					3.7984	0.3529
																					3.7998	0.3528
																					3.8011	0.3526
																					3.8025	0.3525
																					3.8039	0.3523
																					3.8053	0.3522
																					3.8066	0.352
																					3.808	0.3519
																					3.8094	0.3517
																					3.8107	0.3516
																					3.8121	0.3514
																					3.8135	0.3512
																					3.8148	0.3511
																					3.8162	0.3509
																					3.8176	0.3508
																					3.8189	0.3506
																					3.8203	0.3505
																					3.8217	0.3503
																					3.823	0.3502
																					3.8244	0.35
																					3.8257	0.3499
																					3.8271	0.3497
																					3.8284	0.3495
																					3.8298	0.3494
																					3.8312	0.3492
																					3.8325	0.3491
																					3.8339	0.3489
																					3.8352	0.3488
																					3.8366	0.3486
																					3.8379	0.3485
																					3.8393	0.3483
																					3.8406	0.3482
																					3.842	0.348
																					3.8433	0.3478
																					3.8446	0.3477
																					3.846	0.3475
																					3.8473	0.3474
																					3.8487	0.3472
																					3.85	0.3471
																					3.8514	0.3469
																					3.8527	0.3467
																					3.854	0.3466
																					3.8554	0.3464
																					3.8567	0.3463
																					3.858	0.3461
																					3.8594	0.346
																					3.8607	0.3458
																					3.862	0.3457
																					3.8634	0.3455
																					3.8647	0.3453
																					3.866	0.3452
																					3.8674	0.345
																					3.8687	0.3449
																					3.87	0.3447
																					3.8713	0.3446
																					3.8727	0.3444
																					3.874	0.3442
																					3.8753	0.3441
																					3.8766	0.3439
																					3.878	0.3438
																					3.8793	0.3436
																					3.8806	0.3434
																					3.8819	0.3433
																					3.8832	0.3431
																					3.8846	0.343
																					3.8859	0.3428
																					3.8872	0.3427
																					3.8885	0.3425
																					3.8898	0.3423
																					3.8911	0.3422
																					3.8924	0.342
																					3.8938	0.3419
																					3.8951	0.3417
																					3.8964	0.3415
																					3.8977	0.3414
																					3.899	0.3412
																					3.9003	0.3411
																					3.9016	0.3409
																					3.9029	0.3407
																					3.9042	0.3406
																					3.9055	0.3404
																					3.9068	0.3403
																					3.9081	0.3401
																					3.9094	0.34
																					3.9107	0.3398
																					3.912	0.3396
																					3.9133	0.3395
																					3.9146	0.3393
																					3.9159	0.3392
																					3.9172	0.339
																					3.9185	0.3388
																					3.9198	0.3387
																					3.9211	0.3385
																					3.9224	0.3384
																					3.9237	0.3382
																					3.925	0.338
																					3.9263	0.3379
																					3.9276	0.3377
																					3.9288	0.3375
																					3.9301	0.3374
																					3.9314	0.3372
																					3.9327	0.3371
																					3.934	0.3369
																					3.9353	0.3367
																					3.9366	0.3366
																					3.9378	0.3364
																					3.9391	0.3363
																					3.9404	0.3361
																					3.9417	0.3359
																					3.943	0.3358
																					3.9442	0.3356
																					3.9455	0.3355
																					3.9468	0.3353
																					3.9481	0.3351
																					3.9493	0.335
																					3.9506	0.3348
																					3.9519	0.3346
																					3.9532	0.3345
																					3.9544	0.3343
																					3.9557	0.3342
																					3.957	0.334
																					3.9582	0.3338
																					3.9595	0.3337
																					3.9608	0.3335
																					3.962	0.3333
																					3.9633	0.3332
																					3.9646	0.333
																					3.9658	0.3329
																					3.9671	0.3327
																					3.9684	0.3325
																					3.9696	0.3324
																					3.9709	0.3322
																					3.9722	0.332
																					3.9734	0.3319
																					3.9747	0.3317
																					3.9759	0.3316
																					3.9772	0.3314
																					3.9784	0.3312
																					3.9797	0.3311
																					3.981	0.3309
																					3.9822	0.3307
																					3.9835	0.3306
																					3.9847	0.3304
																					3.986	0.3302
																					3.9872	0.3301
																					3.9885	0.3299
																					3.9897	0.3298
																					3.991	0.3296
																					3.9922	0.3294
																					3.9935	0.3293
																					3.9947	0.3291
																					3.996	0.3289
																					3.9972	0.3288
																					3.9984	0.3286
																					3.9997	0.3284
																					4.0009	0.3283
																					4.0022	0.3281
																					4.0034	0.3279
																					4.0047	0.3278
																					4.0059	0.3276
																					4.0071	0.3275
																					4.0084	0.3273
																					4.0096	0.3271
																					4.0108	0.327
																					4.0121	0.3268
																					4.0133	0.3266
																					4.0146	0.3265
																					4.0158	0.3263
																					4.017	0.3261
																					4.0183	0.326
																					4.0195	0.3258
																					4.0207	0.3256
																					4.0219	0.3255
																					4.0232	0.3253
																					4.0244	0.3251
																					4.0256	0.325
																					4.0269	0.3248
																					4.0281	0.3246
																					4.0293	0.3245
																					4.0305	0.3243
																					4.0318	0.3241
																					4.033	0.324
																					4.0342	0.3238
																					4.0354	0.3236
																					4.0367	0.3235
																					4.0379	0.3233
																					4.0391	0.3231
																					4.0403	0.323
																					4.0415	0.3228
																					4.0427	0.3226
																					4.044	0.3225
																					4.0452	0.3223
																					4.0464	0.3221
																					4.0476	0.322
																					4.0488	0.3218
																					4.05	0.3216
																					4.0513	0.3215
																					4.0525	0.3213
																					4.0537	0.3211
																					4.0549	0.321
																					4.0561	0.3208
																					4.0573	0.3206
																					4.0585	0.3205
																					4.0597	0.3203
																					4.0609	0.3201
																					4.0621	0.32
																					4.0633	0.3198
																					4.0645	0.3196
																					4.0657	0.3195
																					4.0669	0.3193
																					4.0682	0.3191
																					4.0694	0.319
																					4.0706	0.3188
																					4.0718	0.3186
																					4.073	0.3185
																					4.0742	0.3183
																					4.0754	0.3181
																					4.0766	0.318
																					4.0778	0.3178
																					4.0789	0.3176
																					4.0801	0.3175
																					4.0813	0.3173
																					4.0825	0.3171
																					4.0837	0.3169
																					4.0849	0.3168
																					4.0861	0.3166
																					4.0873	0.3164
																					4.0885	0.3163
																					4.0897	0.3161
																					4.0909	0.3159
																					4.0921	0.3158
																					4.0932	0.3156
																					4.0944	0.3154
																					4.0956	0.3153
																					4.0968	0.3151
																					4.098	0.3149
																					4.0992	0.3148
																					4.1004	0.3146
																					4.1015	0.3144
																					4.1027	0.3142
																					4.1039	0.3141
																					4.1051	0.3139
																					4.1063	0.3137
																					4.1075	0.3136
																					4.1086	0.3134
																					4.1098	0.3132
																					4.111	0.3131
																					4.1122	0.3129
																					4.1133	0.3127
																					4.1145	0.3126
																					4.1157	0.3124
																					4.1169	0.3122
																					4.118	0.312
																					4.1192	0.3119
																					4.1204	0.3117
																					4.1216	0.3115
																					4.1227	0.3114
																					4.1239	0.3112
																					4.1251	0.311
																					4.1262	0.3109
																					4.1274	0.3107
																					4.1286	0.3105
																					4.1297	0.3103
																					4.1309	0.3102
																					4.1321	0.31
																					4.1332	0.3098
																					4.1344	0.3097
																					4.1356	0.3095
																					4.1367	0.3093
																					4.1379	0.3091
																					4.1391	0.309
																					4.1402	0.3088
																					4.1414	0.3086
																					4.1425	0.3085
																					4.1437	0.3083
																					4.1449	0.3081
																					4.146	0.308
																					4.1472	0.3078
																					4.1483	0.3076
																					4.1495	0.3074
																					4.1507	0.3073
																					4.1518	0.3071
																					4.153	0.3069
																					4.1541	0.3068
																					4.1553	0.3066
																					4.1564	0.3064
																					4.1576	0.3062
																					4.1587	0.3061
																					4.1599	0.3059
																					4.161	0.3057
																					4.1622	0.3056
																					4.1633	0.3054
																					4.1645	0.3052
																					4.1656	0.305
																					4.1668	0.3049
																					4.1679	0.3047
																					4.1691	0.3045
																					4.1702	0.3043
																					4.1713	0.3042
																					4.1725	0.304
																					4.1736	0.3038
																					4.1748	0.3037
																					4.1759	0.3035
																					4.1771	0.3033
																					4.1782	0.3031
																					4.1793	0.303
																					4.1805	0.3028
																					4.1816	0.3026
																					4.1828	0.3025
																					4.1839	0.3023
																					4.185	0.3021
																					4.1862	0.3019
																					4.1873	0.3018
																					4.1884	0.3016
																					4.1896	0.3014
																					4.1907	0.3012
																					4.1918	0.3011
																					4.193	0.3009
																					4.1941	0.3007
																					4.1952	0.3006
																					4.1964	0.3004
																					4.1975	0.3002
																					4.1986	0.3
																					4.1998	0.2999
																					4.2009	0.2997
																					4.202	0.2995
																					4.2031	0.2993
																					4.2043	0.2992
																					4.2054	0.299
																					4.2065	0.2988
																					4.2077	0.2986
																					4.2088	0.2985
																					4.2099	0.2983
																					4.211	0.2981
																					4.2121	0.298
																					4.2133	0.2978
																					4.2144	0.2976
																					4.2155	0.2974
																					4.2166	0.2973
																					4.2177	0.2971
																					4.2189	0.2969
																					4.22	0.2967
																					4.2211	0.2966
																					4.2222	0.2964
																					4.2233	0.2962
																					4.2245	0.296
																					4.2256	0.2959
																					4.2267	0.2957
																					4.2278	0.2955
																					4.2289	0.2953
																					4.23	0.2952
																					4.2311	0.295
																					4.2323	0.2948
																					4.2334	0.2946
																					4.2345	0.2945
																					4.2356	0.2943
																					4.2367	0.2941
																					4.2378	0.294
																					4.2389	0.2938
																					4.24	0.2936
																					4.2411	0.2934
																					4.2422	0.2933
																					4.2433	0.2931
																					4.2444	0.2929
																					4.2456	0.2927
																					4.2467	0.2926
																					4.2478	0.2924
																					4.2489	0.2922
																					4.25	0.292
																					4.2511	0.2919
																					4.2522	0.2917
																					4.2533	0.2915
																					4.2544	0.2913
																					4.2555	0.2912
																					4.2566	0.291
																					4.2577	0.2908
																					4.2588	0.2906
																					4.2599	0.2905
																					4.261	0.2903
																					4.2621	0.2901
																					4.2632	0.2899
																					4.2643	0.2898
																					4.2654	0.2896
																					4.2664	0.2894
																					4.2675	0.2892
																					4.2686	0.289
																					4.2697	0.2889
																					4.2708	0.2887
																					4.2719	0.2885
																					4.273	0.2883
																					4.2741	0.2882
																					4.2752	0.288
																					4.2763	0.2878
																					4.2774	0.2876
																					4.2785	0.2875
																					4.2795	0.2873
																					4.2806	0.2871
																					4.2817	0.2869
																					4.2828	0.2868
																					4.2839	0.2866
																					4.285	0.2864
																					4.2861	0.2862
																					4.2871	0.2861
																					4.2882	0.2859
																					4.2893	0.2857
																					4.2904	0.2855
																					4.2915	0.2854
																					4.2926	0.2852
																					4.2936	0.285
																					4.2947	0.2848
																					4.2958	0.2847
																					4.2969	0.2845
																					4.298	0.2843
																					4.299	0.2841
																					4.3001	0.2839
																					4.3012	0.2838
																					4.3023	0.2836
																					4.3033	0.2834
																					4.3044	0.2832
																					4.3055	0.2831
																					4.3066	0.2829
																					4.3076	0.2827
																					4.3087	0.2825
																					4.3098	0.2824
																					4.3109	0.2822
																					4.3119	0.282
																					4.313	0.2818
																					4.3141	0.2816
																					4.3151	0.2815
																					4.3162	0.2813
																					4.3173	0.2811
																					4.3184	0.2809
																					4.3194	0.2808
																					4.3205	0.2806
																					4.3216	0.2804
																					4.3226	0.2802
																					4.3237	0.2801
																					4.3248	0.2799
																					4.3258	0.2797
																					4.3269	0.2795
																					4.3279	0.2793
																					4.329	0.2792
																					4.3301	0.279
																					4.3311	0.2788
																					4.3322	0.2786
																					4.3333	0.2785
																					4.3343	0.2783
																					4.3354	0.2781
																					4.3364	0.2779
																					4.3375	0.2777
																					4.3386	0.2776
																					4.3396	0.2774
																					4.3407	0.2772
																					4.3417	0.277
																					4.3428	0.2769
																					4.3438	0.2767
																					4.3449	0.2765
																					4.346	0.2763
																					4.347	0.2761
																					4.3481	0.276
																					4.3491	0.2758
																					4.3502	0.2756
																					4.3512	0.2754
																					4.3523	0.2753
																					4.3533	0.2751
																					4.3544	0.2749
																					4.3554	0.2747
																					4.3565	0.2745
																					4.3575	0.2744
																					4.3586	0.2742
																					4.3596	0.274
																					4.3607	0.2738
																					4.3617	0.2736
																					4.3628	0.2735
																					4.3638	0.2733
																					4.3649	0.2731
																					4.3659	0.2729
																					4.367	0.2728
																					4.368	0.2726
																					4.369	0.2724
																					4.3701	0.2722
																					4.3711	0.272
																					4.3722	0.2719
																					4.3732	0.2717
																					4.3743	0.2715
																					4.3753	0.2713
																					4.3763	0.2711
																					4.3774	0.271
																					4.3784	0.2708
																					4.3795	0.2706
																					4.3805	0.2704
																					4.3815	0.2703
																					4.3826	0.2701
																					4.3836	0.2699
																					4.3847	0.2697
																					4.3857	0.2695
																					4.3867	0.2694
																					4.3878	0.2692
																					4.3888	0.269
																					4.3898	0.2688
																					4.3909	0.2686
																					4.3919	0.2685
																					4.3929	0.2683
																					4.394	0.2681
																					4.395	0.2679
																					4.396	0.2677
																					4.3971	0.2676
																					4.3981	0.2674
																					4.3991	0.2672
																					4.4002	0.267
																					4.4012	0.2668
																					4.4022	0.2667
																					4.4032	0.2665
																					4.4043	0.2663
																					4.4053	0.2661
																					4.4063	0.2659
																					4.4073	0.2658
																					4.4084	0.2656
																					4.4094	0.2654
																					4.4104	0.2652
																					4.4115	0.265
																					4.4125	0.2649
																					4.4135	0.2647
																					4.4145	0.2645
																					4.4155	0.2643
																					4.4166	0.2641
																					4.4176	0.264
																					4.4186	0.2638
																					4.4196	0.2636
																					4.4206	0.2634
																					4.4217	0.2632
																					4.4227	0.2631
																					4.4237	0.2629
																					4.4247	0.2627
																					4.4257	0.2625
																					4.4268	0.2623
																					4.4278	0.2622
																					4.4288	0.262
																					4.4298	0.2618
																					4.4308	0.2616
																					4.4318	0.2614
																					4.4329	0.2613
																					4.4339	0.2611
																					4.4349	0.2609
																					4.4359	0.2607
																					4.4369	0.2605
																					4.4379	0.2604
																					4.4389	0.2602
																					4.4399	0.26
																					4.441	0.2598
																					4.442	0.2596
																					4.443	0.2595
																					4.444	0.2593
																					4.445	0.2591
																					4.446	0.2589
																					4.447	0.2587
																					4.448	0.2586
																					4.449	0.2584
																					4.45	0.2582
																					4.451	0.258
																					4.4521	0.2578
																					4.4531	0.2577
																					4.4541	0.2575
																					4.4551	0.2573
																					4.4561	0.2571
																					4.4571	0.2569
																					4.4581	0.2567
																					4.4591	0.2566
																					4.4601	0.2564
																					4.4611	0.2562
																					4.4621	0.256
																					4.4631	0.2558
																					4.4641	0.2557
																					4.4651	0.2555
																					4.4661	0.2553
																					4.4671	0.2551
																					4.4681	0.2549
																					4.4691	0.2548
																					4.4701	0.2546
																					4.4711	0.2544
																					4.4721	0.2542
																					4.4731	0.254
																					4.4741	0.2539
																					4.4751	0.2537
																					4.4761	0.2535
																					4.4771	0.2533
																					4.4781	0.2531
																					4.4791	0.2529
																					4.48	0.2528
																					4.481	0.2526
																					4.482	0.2524
																					4.483	0.2522
																					4.484	0.252
																					4.485	0.2519
																					4.486	0.2517
																					4.487	0.2515
																					4.488	0.2513
																					4.489	0.2511
																					4.49	0.2509
																					4.4909	0.2508
																					4.4919	0.2506
																					4.4929	0.2504
																					4.4939	0.2502
																					4.4949	0.25
																					4.4959	0.2499
																					4.4969	0.2497
																					4.4979	0.2495
																					4.4988	0.2493
																					4.4998	0.2491
																					4.5008	0.2489
																					4.5018	0.2488
																					4.5028	0.2486
																					4.5038	0.2484
																					4.5047	0.2482
																					4.5057	0.248
																					4.5067	0.2479
																					4.5077	0.2477
																					4.5087	0.2475
																					4.5097	0.2473
																					4.5106	0.2471
																					4.5116	0.2469
																					4.5126	0.2468
																					4.5136	0.2466
																					4.5146	0.2464
																					4.5155	0.2462
																					4.5165	0.246
																					4.5175	0.2458
																					4.5185	0.2457
																					4.5194	0.2455
																					4.5204	0.2453
																					4.5214	0.2451
																					4.5224	0.2449
																					4.5233	0.2448
																					4.5243	0.2446
																					4.5253	0.2444
																					4.5263	0.2442
																					4.5272	0.244
																					4.5282	0.2438
																					4.5292	0.2437
																					4.5302	0.2435
																					4.5311	0.2433
																					4.5321	0.2431
																					4.5331	0.2429
																					4.534	0.2427
																					4.535	0.2426
																					4.536	0.2424
																					4.537	0.2422
																					4.5379	0.242
																					4.5389	0.2418
																					4.5399	0.2416
																					4.5408	0.2415
																					4.5418	0.2413
																					4.5428	0.2411
																					4.5437	0.2409
																					4.5447	0.2407
																					4.5457	0.2406
																					4.5466	0.2404
																					4.5476	0.2402
																					4.5486	0.24
																					4.5495	0.2398
																					4.5505	0.2396
																					4.5514	0.2395
																					4.5524	0.2393
																					4.5534	0.2391
																					4.5543	0.2389
																					4.5553	0.2387
																					4.5562	0.2385
																					4.5572	0.2384
																					4.5582	0.2382
																					4.5591	0.238
																					4.5601	0.2378
																					4.5611	0.2376
																					4.562	0.2374
																					4.563	0.2373
																					4.5639	0.2371
																					4.5649	0.2369
																					4.5658	0.2367
																					4.5668	0.2365
																					4.5678	0.2363
																					4.5687	0.2362
																					4.5697	0.236
																					4.5706	0.2358
																					4.5716	0.2356
																					4.5725	0.2354
																					4.5735	0.2352
																					4.5744	0.2351
																					4.5754	0.2349
																					4.5763	0.2347
																					4.5773	0.2345
																					4.5782	0.2343
																					4.5792	0.2341
																					4.5801	0.234
																					4.5811	0.2338
																					4.5821	0.2336
																					4.583	0.2334
																					4.5839	0.2332
																					4.5849	0.233
																					4.5858	0.2328
																					4.5868	0.2327
																					4.5877	0.2325
																					4.5887	0.2323
																					4.5896	0.2321
																					4.5906	0.2319
																					4.5915	0.2317
																					4.5925	0.2316
																					4.5934	0.2314
																					4.5944	0.2312
																					4.5953	0.231
																					4.5963	0.2308
																					4.5972	0.2306
																					4.5981	0.2305
																					4.5991	0.2303
																					4.6	0.2301
																					4.601	0.2299
																					4.6019	0.2297
																					4.6029	0.2295
																					4.6038	0.2294
																					4.6047	0.2292
																					4.6057	0.229
																					4.6066	0.2288
																					4.6076	0.2286
																					4.6085	0.2284
																					4.6094	0.2282
																					4.6104	0.2281
																					4.6113	0.2279
																					4.6123	0.2277
																					4.6132	0.2275
																					4.6141	0.2273
																					4.6151	0.2271
																					4.616	0.227
																					4.6169	0.2268
																					4.6179	0.2266
																					4.6188	0.2264
																					4.6198	0.2262
																					4.6207	0.226
																					4.6216	0.2259
																					4.6226	0.2257
																					4.6235	0.2255
																					4.6244	0.2253
																					4.6254	0.2251
																					4.6263	0.2249
																					4.6272	0.2247
																					4.6281	0.2246
																					4.6291	0.2244
																					4.63	0.2242
																					4.6309	0.224
																					4.6319	0.2238
																					4.6328	0.2236
																					4.6337	0.2235
																					4.6347	0.2233
																					4.6356	0.2231
																					4.6365	0.2229
																					4.6374	0.2227
																					4.6384	0.2225
																					4.6393	0.2223
																					4.6402	0.2222
																					4.6412	0.222
																					4.6421	0.2218
																					4.643	0.2216
																					4.6439	0.2214
																					4.6449	0.2212
																					4.6458	0.2211
																					4.6467	0.2209
																					4.6476	0.2207
																					4.6486	0.2205
																					4.6495	0.2203
																					4.6504	0.2201
																					4.6513	0.2199
																					4.6522	0.2198
																					4.6532	0.2196
																					4.6541	0.2194
																					4.655	0.2192
																					4.6559	0.219
																					4.6569	0.2188
																					4.6578	0.2186
																					4.6587	0.2185
																					4.6596	0.2183
																					4.6605	0.2181
																					4.6614	0.2179
																					4.6624	0.2177
																					4.6633	0.2175
																					4.6642	0.2173
																					4.6651	0.2172
																					4.666	0.217
																					4.667	0.2168
																					4.6679	0.2166
																					4.6688	0.2164
																					4.6697	0.2162
																					4.6706	0.2161
																					4.6715	0.2159
																					4.6724	0.2157
																					4.6734	0.2155
																					4.6743	0.2153
																					4.6752	0.2151
																					4.6761	0.2149
																					4.677	0.2148
																					4.6779	0.2146
																					4.6788	0.2144
																					4.6797	0.2142
																					4.6807	0.214
																					4.6816	0.2138
																					4.6825	0.2136
																					4.6834	0.2135
																					4.6843	0.2133
																					4.6852	0.2131
																					4.6861	0.2129
																					4.687	0.2127
																					4.6879	0.2125
																					4.6888	0.2123
																					4.6897	0.2122
																					4.6907	0.212
																					4.6916	0.2118
																					4.6925	0.2116
																					4.6934	0.2114
																					4.6943	0.2112
																					4.6952	0.211
																					4.6961	0.2109
																					4.697	0.2107
																					4.6979	0.2105
																					4.6988	0.2103
																					4.6997	0.2101
																					4.7006	0.2099
																					4.7015	0.2097
																					4.7024	0.2096
																					4.7033	0.2094
																					4.7042	0.2092
																					4.7051	0.209
																					4.706	0.2088
																					4.7069	0.2086
																					4.7078	0.2084
																					4.7087	0.2083
																					4.7096	0.2081
																					4.7105	0.2079
																					4.7114	0.2077
																					4.7123	0.2075
																					4.7132	0.2073
																					4.7141	0.2071
																					4.715	0.207
																					4.7159	0.2068
																					4.7168	0.2066
																					4.7177	0.2064
																					4.7186	0.2062
																					4.7195	0.206
																					4.7204	0.2058
																					4.7213	0.2057
																					4.7222	0.2055
																					4.7231	0.2053
																					4.724	0.2051
																					4.7249	0.2049
																					4.7258	0.2047
																					4.7267	0.2045
																					4.7276	0.2044
																					4.7285	0.2042
																					4.7293	0.204
																					4.7302	0.2038
																					4.7311	0.2036
																					4.732	0.2034
																					4.7329	0.2032
																					4.7338	0.203
																					4.7347	0.2029
																					4.7356	0.2027
																					4.7365	0.2025
																					4.7374	0.2023
																					4.7383	0.2021
																					4.7391	0.2019
																					4.74	0.2017
																					4.7409	0.2016
																					4.7418	0.2014
																					4.7427	0.2012
																					4.7436	0.201
																					4.7445	0.2008
																					4.7454	0.2006
																					4.7462	0.2004
																					4.7471	0.2003
																					4.748	0.2001
																					4.7489	0.1999
																					4.7498	0.1997
																					4.7507	0.1995
																					4.7516	0.1993
																					4.7524	0.1991
																					4.7533	0.1989
																					4.7542	0.1988
																					4.7551	0.1986
																					4.756	0.1984
																					4.7569	0.1982
																					4.7577	0.198
																					4.7586	0.1978
																					4.7595	0.1976
																					4.7604	0.1975
																					4.7613	0.1973
																					4.7621	0.1971
																					4.763	0.1969
																					4.7639	0.1967
																					4.7648	0.1965
																					4.7657	0.1963
																					4.7665	0.1961
																					4.7674	0.196
																					4.7683	0.1958
																					4.7692	0.1956
																					4.7701	0.1954
																					4.7709	0.1952
																					4.7718	0.195
																					4.7727	0.1948
																					4.7736	0.1947
																					4.7744	0.1945
																					4.7753	0.1943
																					4.7762	0.1941
																					4.7771	0.1939
																					4.7779	0.1937
																					4.7788	0.1935
																					4.7797	0.1933
																					4.7806	0.1932
																					4.7814	0.193
																					4.7823	0.1928
																					4.7832	0.1926
																					4.784	0.1924
																					4.7849	0.1922
																					4.7858	0.192
																					4.7867	0.1918
																					4.7875	0.1917
																					4.7884	0.1915
																					4.7893	0.1913
																					4.7901	0.1911
																					4.791	0.1909
																					4.7919	0.1907
																					4.7928	0.1905
																					4.7936	0.1903
																					4.7945	0.1902
																					4.7954	0.19
																					4.7962	0.1898
																					4.7971	0.1896
																					4.798	0.1894
																					4.7988	0.1892
																					4.7997	0.189
																					4.8006	0.1889
																					4.8014	0.1887
																					4.8023	0.1885
																					4.8032	0.1883
																					4.804	0.1881
																					4.8049	0.1879
																					4.8058	0.1877
																					4.8066	0.1875
																					4.8075	0.1874
																					4.8084	0.1872
																					4.8092	0.187
																					4.8101	0.1868
																					4.8109	0.1866
																					4.8118	0.1864
																					4.8127	0.1862
																					4.8135	0.186
																					4.8144	0.1859
																					4.8153	0.1857
																					4.8161	0.1855
																					4.817	0.1853
																					4.8178	0.1851
																					4.8187	0.1849
																					4.8196	0.1847
																					4.8204	0.1845
																					4.8213	0.1844
																					4.8221	0.1842
																					4.823	0.184
																					4.8238	0.1838
																					4.8247	0.1836
																					4.8256	0.1834
																					4.8264	0.1832
																					4.8273	0.183
																					4.8281	0.1829
																					4.829	0.1827
																					4.8299	0.1825
																					4.8307	0.1823
																					4.8316	0.1821
																					4.8324	0.1819
																					4.8333	0.1817
																					4.8341	0.1815
																					4.835	0.1814
																					4.8358	0.1812
																					4.8367	0.181
																					4.8375	0.1808
																					4.8384	0.1806
																					4.8392	0.1804
																					4.8401	0.1802
																					4.841	0.18
																					4.8418	0.1799
																					4.8427	0.1797
																					4.8435	0.1795
																					4.8444	0.1793
																					4.8452	0.1791
																					4.8461	0.1789
																					4.8469	0.1787
																					4.8478	0.1785
																					4.8486	0.1784
																					4.8495	0.1782
																					4.8503	0.178
																					4.8512	0.1778
																					4.852	0.1776
																					4.8529	0.1774
																					4.8537	0.1772
																					4.8545	0.177
																					4.8554	0.1769
																					4.8562	0.1767
																					4.8571	0.1765
																					4.8579	0.1763
																					4.8588	0.1761
																					4.8596	0.1759
																					4.8605	0.1757
																					4.8613	0.1755
																					4.8622	0.1753
																					4.863	0.1752
																					4.8639	0.175
																					4.8647	0.1748
																					4.8655	0.1746
																					4.8664	0.1744
																					4.8672	0.1742
																					4.8681	0.174
																					4.8689	0.1738
																					4.8698	0.1737
																					4.8706	0.1735
																					4.8714	0.1733
																					4.8723	0.1731
																					4.8731	0.1729
																					4.874	0.1727
																					4.8748	0.1725
																					4.8756	0.1723
																					4.8765	0.1722
																					4.8773	0.172
																					4.8782	0.1718
																					4.879	0.1716
																					4.8798	0.1714
																					4.8807	0.1712
																					4.8815	0.171
																					4.8824	0.1708
																					4.8832	0.1706
																					4.884	0.1705
																					4.8849	0.1703
																					4.8857	0.1701
																					4.8865	0.1699
																					4.8874	0.1697
																					4.8882	0.1695
																					4.8891	0.1693
																					4.8899	0.1691
																					4.8907	0.169
																					4.8916	0.1688
																					4.8924	0.1686
																					4.8932	0.1684
																					4.8941	0.1682
																					4.8949	0.168
																					4.8957	0.1678
																					4.8966	0.1676
																					4.8974	0.1674
																					4.8982	0.1673
																					4.8991	0.1671
																					4.8999	0.1669
																					4.9007	0.1667
																					4.9016	0.1665
																					4.9024	0.1663
																					4.9032	0.1661
																					4.904	0.1659
																					4.9049	0.1658
																					4.9057	0.1656
[truncated: 3,001 more rows]

## Sheet: Figure 5
Panel C			Panel D			Panel E			Panel F				Panel G			Panel H
time (min)	Vupper (um)		time (min)	Vupper (um)		Fuel (mM)	Period (min)		Fuel (mM)	Lag time (min)	Growth time (min)		Rcell (um)	Period (min)		Rcell (um)	Lag time (min)	Growth time (min)
0	0		0	0		0.325	0		0.325	0	0		11.5	0		11.5	0	0
0.1533	0		0.14927	1.6631		0.455	0		0.455	0	0		12.5	0		12.5	0	0
0.3066	0		0.29854	10.2276		0.91	2.67167		0.91	2.1755	0.496167		15	0		15	0	0
0.4599	0		0.44781	25.1838		0.91	3.12417		0.91	2.81111	0.313056		17.5	5.11111		17.5	4.44667	0.664444
0.6132	0		0.59708	28.6706		1.625	1.782		1.625	0.9801	0.8019		19	2.83889		19	2.2453	0.593586
0.7665	0		0.74635	33.5235		1.625	1.9844		1.625	0.968	1.0164		19	1.955		19	1.36606	0.588939
0.9198	0		0.89562	32.2639		3.25	1.40158		3.25	0.66025	0.741333		20	1.387		20	0.673222	0.713778
1.0731	0		1.04489	32.3025		3.25	1.27289		3.25	0.643281	0.629608		21.5	1.71335		21.5	0.574875	1.13848
1.2264	0		1.19416	12.3206		3.25	1.59111		3.25	0.734359	0.856752		23.5	1.70333		23.5	0.418091	1.28524
1.3797	2.3777		1.34343	1.7765									27	1.37558		27	0.697906	0.677677
1.533	8.0604		1.4927	0									28	1.6507		28	0.755222	0.895478
1.6863	14.2023		1.64197	5.9025									30.5	1.04025		30.5	0.517551	0.522699
1.8396	0		1.79124	0.9742									34	1.248		34	0.608	0.64
1.9929	0		1.94051	13.3766									37.5	1.47556		37.5	0.617143	0.858413
2.1462	0		2.08978	11.3542									38.5	1.16571		38.5	0.347586	0.818128
2.2995	0		2.23905	29.5788									46.5	1.10717		46.5	0.54686	0.560307
2.4528	0		2.38832	10.1596									53.5	1.25767		53.5	0.623579	0.634096
2.6061	0		2.53759	16.916
2.7594	0		2.68686	7.6222
2.9127	0		2.83613	5.669
3.066	0		2.9854	0
3.2193	0		3.13467	4.0157
3.3726	0		3.28394	11.6839
3.5259	0		3.43321	15.8737
3.6792	0		3.58248	26.0211
3.8325	0		3.73175	29.6052
3.9858	1.0856		3.88102	30.0424
4.1391	4.9405		4.03029	28.8596
4.2924	11.0139		4.17956	5.7505
4.4457	0		4.32883	6.2986
4.599	0		4.4781	13.3976
4.7523	0		4.62737	3.128
4.9056	0		4.77664	6.0402
5.0589	0		4.92591	6.3922
5.2122	0		5.07518	4.1913
5.3655	0		5.22445	15.5972
5.5188	0		5.37372	12.848
5.6721	0		5.52299	28.5456
5.8254	0		5.67226	35.8371
5.9787	0		5.82153	13.7973
6.132	0		5.9708	18.369
6.2853	0		6.12007	4.64
6.4386	0		6.26934	6.5201
6.5919	0		6.41861	2.9611
6.7452	4.1193		6.56788	17.9498
6.8985	6.0669		6.71715	17.9606
7.0518	13.7467		6.86642	43.1782
7.2051	18.0829		7.01569	37.5663
7.3584	0		7.16496	29.1169
7.5117	0		7.31423	11.598
7.665	0		7.4635	15.491
7.8183	0		7.61277	0.6421
7.9716	0		7.76204	2.3938
8.1249	0		7.91131	9.4415
8.2782	0		8.06058	20.6509
8.4315	0		8.20985	23.1804
8.5848	0		8.35912	36.6854
8.7381	0		8.50839	27.303
8.8914	0		8.65766	14.0526
9.0447	0		8.80693	8.7832
9.198	0		8.9562	0
9.3513	0		9.10547	0.2107
9.5046	0		9.25474	2.1425
9.6579	0		9.40401	10.3083
9.8112	0		9.55328	16.8436
9.9645	0		9.70255	31.1187
10.1178	0		9.85182	16.0249
10.2711	2.7332		10.0011	4.0911
10.4244	4.9808		10.1504	4.6039
10.5777	13.6335		10.2996	3.6487
10.731	0		10.4489	3.3389
10.8843	0		10.5982	8.0589
11.0376	0		10.7474	11.8729
11.1909	0		10.8967	26.6825
11.3442	0		11.046	34.6022
11.4975	0		11.1952	34.8546
11.6508	0		11.3445	4.2472
11.8041	0		11.4938	4.7125
11.9574	0		11.6431	4.7614
12.1107	0		11.7923	13.1826
12.264	0		11.9416	21.5799
12.4173	0		12.0909	35.1667
12.5706	0		12.2401	42.5321
12.7239	0		12.3894	25.4023
12.8772	0		12.5387	4.3185
13.0305	0		12.688	0
13.1838	0		12.8372	0
13.3371	0		12.9865	6.5481
13.4904	0		13.1358	16.14
13.6437	0.3253		13.285	22.2613
13.797	2.833		13.4343	20.1849
13.9503	7.2679		13.5836	25.6487
14.1036	12.1914		13.7328	35.6193
14.2569	0		13.8821	10.9885
14.4102	0		14.0314	22.448
14.5635	0		14.1806	0
14.7168	0		14.3299	3.783
14.8701	0		14.4792	4.6581
15.0234	0		14.6285	4.0124
15.1767	0		14.7777	6.895
15.33	0		14.927	27.6905

## Sheet: Sup.Figure 1
Panel A											Panel B											Panel C			Panel D									Panel E					Panel F
Experimental data, represented as circles in the plot							Kinetic model data, solid lines				Experimental data, represented as circles in the plot							Kinetic model data, solid lines				[DIC] oil phase (mM)	[DIC]aq. Phase (mM)		Experimental data, represented as circles in the plot				Kinetic model data, solid lines					Experimental data, represented as circles in the plot					[Fuel aq. Phase] (mM)	[Activated peptide] (mM)	[Activated peptide] (mM)
Time (min)	[Peptide] (mM)	[Peptide] (mM)	[Peptide] (mM)	[Activated peptide] (mM)	[Activated peptide] (mM)	[Activated peptide] (mM)	Time (min)	[Peptide] (mM)	[Activated peptide] (mM)		Time (min)	[Fuel] (mM)	[Fuel] (mM)	[Fuel] (mM)	[Waste] (mM)	[Waste] (mM)	[Waste] (mM)	Time (min)	[Fuel] (mM)	[Waste] (mM)		150	2.95085			150 mM DIC oil phase				150 mM fuel	300 mM fuel	500 mM fuel			8mM peptide				1.3	0.151095	0.00802603
5	9.66103	10.6495	10.0479	1.15068	1.05634	0.835822	0	12	0		30	29.4982	30.2955	28.701	5.08845	6.36205	5.38144	0	29	0		150	5.09825		time (min)	[Activated peptide] (mM)	[Activated peptide] (mM)	[Activated peptide] (mM)	Time (min)	[Activated peptide] (mM)	[Activated peptide] (mM)	[Activated peptide] (mM)		time (min)	[Activated peptide] (mM)	[Activated peptide] (mM)	[Activated peptide] (mM)		1.95	0.158454	0.0498603
10	9.94284	9.97836	10.0118	1.17879	1.01306	1.06278	0.06003	11.9112	0.0887941		60	26.3092	30.0675	29.2763	5.32762	7.89272	5.92844	0.06003	29	0.242581		300	5.22588		30	0.127722	0.124161	0.165719	0	0	0	0		30	0.272073	0.24009	0.2345		2.6	0.27278	0.0392568
15	11.6936	11.6987	11.7944	1.08563	1.30279	1.04265	0.12006	11.8268	0.173188		90	31.65	30.3674	26.7654	6.40913	5.3482	5.18384	0.12006	29	0.483625		300	5.23423		60	0.173603	0.192061	0.0503017	0.06003	0.00583903	0.0119823	0.0199633		60	0.232233	0.282008	0.255694		3.9	0.283785	0.0502038
30	11.5075	11.4	11.448	1.18208	1.82716	1.62807	0.18009	11.7466	0.253381		120	33.2325	30.0675	27.6938	6.72958	5.41215	4.56947	0.18009	29	0.723201		500	7.71273		90	0.190772	0.198061	0.203687	0.12006	0.011428	0.0234456	0.0390491		90	0.232075	0.293636	0.317475		5.2	0.433887	0.0479098
60	11.0218	11.2768	11.1835	1.58298	1.2304	1.35675	0.24012	11.6704	0.329607									0.24012	29	0.96139		500	8.04583						0.18009	0.0167773	0.0344113	0.0572954							6.5	0.434319	0.0479902
90	12.5332	11.6275	10.9065	0.873837	0.757921	0.596969	0.30015	11.5979	0.402062									0.30015	29	1.19826		750	9.86458			300 mM DIC oil phase			0.24012	0.0218982	0.0449035	0.0747374			12 mM peptide
120	11.0612	10.9794	10.1089	0.640343	1.24439	1.64723	0.36018	11.5291	0.470929									0.36018	29	1.43388		750	9.57816		time (min)	[Activated peptide] (mM)	[Activated peptide] (mM)	[Activated peptide] (mM)	0.30015	0.0267963	0.0549345	0.0914047		time (min)	[Activated peptide] (mM)	[Activated peptide] (mM)	[Activated peptide] (mM)		Panel G
							0.42021	11.4636	0.536383									0.42021	29	1.6683		1000	11.3256		30	0.225111	0.248017	0.21372	0.36018	0.0314835	0.0645298	0.107341		30	0.209466	0.400843	0.366085		[Peptide] (mM)	[Activated peptide] (mM)	[Activated peptide] (mM)
							0.48024	11.4014	0.598595									0.48024	29	1.9016		1000	11.4049		60	0.298706	0.344906	0.248779	0.42021	0.0359709	0.0737138	0.122584		60	0.395924	0.370127	0.383868		7	0.262198	0.0308978
							0.54027	11.3423	0.657725									0.54027	29	2.13381					90	0.333835	0.311899	0.329095	0.48024	0.0402691	0.082502	0.137156		90	0.296198	0.299663	0.301562		8.7	0.370848	0.0408037
							0.6003	11.2861	0.713928									0.6003	29	2.365									0.54027	0.0443833	0.0909093	0.151089							10	0.335971	0.0635001
							0.66033	11.2327	0.767347									0.66033	29	2.59522						500 mM DIC oil phase			0.6003	0.0483211	0.0989536	0.16441							12	0.434319	0.0479902
							0.72036	11.1819	0.81812									0.72036	29	2.82451					time (min)	[Activated peptide] (mM)	[Activated peptide] (mM)	[Activated peptide] (mM)	0.66033	0.052091	0.10665	0.177145							14	0.392157	0.0533631
							0.78039	11.1336	0.866378									0.78039	29	3.05293					30	0.456365	0.366963	0.480569	0.72036	0.0557002	0.114013	0.18932
							0.84042	11.0878	0.912246									0.84042	29	3.28051					60	0.444794	0.397795	0.478654	0.78039	0.0591545	0.121057	0.200962
							0.90045	11.0442	0.955839									0.90045	29	3.50729					90	0.374954	0.412414	0.49636	0.84042	0.0624608	0.127796	0.212092
							0.96048	11.0027	0.997273									0.96048	29	3.73332									0.90045	0.0656238	0.134244	0.222733
							1.02051	10.9633	1.03665									1.02051	29	3.95864									0.96048	0.0686554	0.140413	0.232908
							1.08054	10.9259	1.07408									1.08054	29	4.18327									1.02051	0.071556	0.146315	0.242636
							1.14057	10.8903	1.10966									1.14057	29	4.40725									1.08054	0.0743319	0.151963	0.251938
							1.2006	10.8565	1.14347									1.2006	29	4.63062									1.14057	0.0769896	0.157366	0.26083
							1.26063	10.8244	1.17561									1.26063	29	4.8534									1.2006	0.0795339	0.162536	0.269331
							1.32066	10.7938	1.20616									1.32066	29	5.07562									1.26063	0.0819697	0.167482	0.27746
							1.38069	10.7648	1.23519									1.38069	29	5.29732									1.32066	0.0843016	0.172213	0.285232
							1.44072	10.7372	1.26278									1.44072	29	5.51851									1.38069	0.086534	0.17674	0.292661
							1.50075	10.711	1.28901									1.50075	29	5.73923									1.44072	0.0886707	0.181072	0.299763
							1.56078	10.6861	1.31394									1.56078	29	5.95949									1.50075	0.0907154	0.185216	0.306554
							1.62081	10.6624	1.33764									1.62081	29	6.17933									1.56078	0.092673	0.189179	0.313046
							1.68084	10.6398	1.36016									1.68084	29	6.39875									1.62081	0.0945471	0.192971	0.319253
							1.74087	10.6184	1.38157									1.74087	29	6.61778									1.68084	0.0963411	0.196599	0.325187
							1.8009	10.5981	1.40191									1.8009	29	6.83644									1.74087	0.0980582	0.20007	0.330861
							1.86093	10.5788	1.42124									1.86093	29	7.05474									1.8009	0.0997013	0.20339	0.336285
							1.92096	10.5604	1.43961									1.92096	29	7.27271									1.86093	0.101274	0.206567	0.341472
							1.98099	10.5429	1.45707									1.98099	29	7.49036									1.92096	0.102779	0.209607	0.34643
							2.04102	10.5263	1.47365									2.04102	29	7.70771									1.98099	0.10422	0.212515	0.35117
							2.10105	10.5106	1.48942									2.10105	29	7.92477									2.04102	0.105599	0.215297	0.355703
							2.16108	10.4956	1.50441									2.16108	29	8.14156									2.10105	0.106919	0.217959	0.360036
							2.22111	10.4813	1.51866									2.22111	29	8.35809									2.16108	0.108183	0.220505	0.364179
							2.28114	10.4678	1.53222									2.28114	29	8.57438									2.22111	0.109393	0.222941	0.36814
							2.34117	10.4549	1.54509									2.34117	29	8.79043									2.28114	0.110551	0.225272	0.371927
							2.4012	10.4427	1.55733									2.4012	29	9.00625									2.34117	0.111659	0.227502	0.375548
							2.46123	10.431	1.56897									2.46123	29	9.22187									2.4012	0.112721	0.229636	0.37901
							2.52126	10.42	1.58003									2.52126	29	9.43729									2.46123	0.113736	0.231677	0.38232
							2.58129	10.4095	1.59054									2.58129	29	9.65251									2.52126	0.114709	0.23363	0.385484
							2.64132	10.3995	1.60053									2.64132	29	9.86755									2.58129	0.115639	0.235498	0.388508
							2.70135	10.39	1.61002									2.70135	29	10.0824									2.64132	0.11653	0.237286	0.3914
							2.76138	10.381	1.61905									2.76138	29	10.2971									2.70135	0.117383	0.238996	0.394164
							2.82141	10.3724	1.62762									2.82141	29	10.5117									2.76138	0.118199	0.240632	0.396806
							2.88144	10.3642	1.63578									2.88144	29	10.7261									2.82141	0.118981	0.242197	0.399331
							2.94147	10.3565	1.64353									2.94147	29	10.9403									2.88144	0.119729	0.243694	0.401745
							3.0015	10.3491	1.65089									3.0015	29	11.1545									2.94147	0.120445	0.245127	0.404053
							3.06153	10.3421	1.65789									3.06153	29	11.3684									3.0015	0.121131	0.246497	0.40626
							3.12156	10.3355	1.66454									3.12156	29	11.5823									3.06153	0.121787	0.247807	0.408371
							3.18159	10.3291	1.67087									3.18159	29	11.7961									3.12156	0.122415	0.24906	0.410391
							3.24162	10.3231	1.67688									3.24162	29	12.0097									3.18159	0.123017	0.250259	0.412322
							3.30165	10.3174	1.68259									3.30165	29	12.2233									3.24162	0.123593	0.251406	0.414168
							3.36168	10.312	1.68802									3.36168	29	12.4367									3.30165	0.124144	0.252504	0.415933
							3.42171	10.3068	1.69318									3.42171	29	12.6501									3.36168	0.12467	0.253555	0.417621
							3.48174	10.3019	1.69809									3.48174	29	12.8633									3.42171	0.125175	0.254561	0.419235
							3.54177	10.2973	1.70275									3.54177	29	13.0765									3.48174	0.125658	0.255524	0.420777
							3.6018	10.2928	1.70718									3.6018	29	13.2896									3.54177	0.12612	0.256445	0.422253
							3.66183	10.2886	1.71139									3.66183	29	13.5026									3.6018	0.126563	0.257326	0.423664
							3.72186	10.2846	1.71539									3.72186	29	13.7156									3.66183	0.126986	0.258169	0.425012
							3.78189	10.2808	1.71919									3.78189	29	13.9285									3.72186	0.127392	0.258975	0.426302
							3.84192	10.2772	1.72281									3.84192	29	14.1413									3.78189	0.12778	0.259747	0.427534
							3.90195	10.2738	1.72624									3.90195	29	14.354									3.84192	0.128151	0.260486	0.428713
							3.96198	10.2705	1.72951									3.96198	29	14.5667									3.90195	0.128506	0.261192	0.429839
							4.02201	10.2674	1.73262									4.02201	29	14.7794									3.96198	0.128847	0.261868	0.430916
							4.08204	10.2644	1.73557									4.08204	29	14.9919									4.02201	0.129172	0.262515	0.431945
							4.14207	10.2616	1.73837									4.14207	29	15.2045									4.08204	0.129484	0.263133	0.432929
							4.2021	10.259	1.74104									4.2021	29	15.417									4.14207	0.129783	0.263725	0.43387
							4.26213	10.2564	1.74357									4.26213	29	15.6294									4.2021	0.130069	0.264291	0.434769
							4.32216	10.254	1.74598									4.32216	29	15.8418									4.26213	0.130342	0.264832	0.435628
							4.38219	10.2517	1.74827									4.38219	29	16.0541									4.32216	0.130604	0.26535	0.436449
							4.44222	10.2496	1.75045									4.44222	29	16.2664									4.38219	0.130854	0.265846	0.437235
							4.50225	10.2475	1.75251									4.50225	29	16.4787									4.44222	0.131094	0.26632	0.437986
							4.56228	10.2455	1.75448									4.56228	29	16.691									4.50225	0.131324	0.266773	0.438705
							4.62231	10.2437	1.75635									4.62231	29	16.9032									4.56228	0.131544	0.267206	0.439392
							4.68234	10.2419	1.75812									4.68234	29	17.1153									4.62231	0.131754	0.267621	0.440049
							4.74237	10.2402	1.75981									4.74237	29	17.3275									4.68234	0.131956	0.268018	0.440677
							4.8024	10.2386	1.76141									4.8024	29	17.5396									4.74237	0.132149	0.268398	0.441277
							4.86243	10.2371	1.76294									4.86243	29	17.7517									4.8024	0.132333	0.268762	0.441852
							4.92246	10.2356	1.76439									4.92246	29	17.9637									4.86243	0.13251	0.269109	0.442401
							4.98249	10.2342	1.76576									4.98249	29	18.1757									4.92246	0.132679	0.269442	0.442926
							5.04252	10.2329	1.76707									5.04252	29	18.3878									4.98249	0.132841	0.269761	0.443427
							5.10255	10.2317	1.76832									5.10255	29	18.5997									5.04252	0.132996	0.270065	0.443907
							5.16258	10.2305	1.7695									5.16258	29	18.8117									5.10255	0.133144	0.270357	0.444366
							5.22261	10.2294	1.77062									5.22261	29	19.0236									5.16258	0.133286	0.270636	0.444804
							5.28264	10.2283	1.77169									5.28264	29	19.2356									5.22261	0.133422	0.270903	0.445224
							5.34267	10.2273	1.77271									5.34267	29	19.4475									5.28264	0.133552	0.271158	0.445624
							5.4027	10.2263	1.77367									5.4027	29	19.6594									5.34267	0.133677	0.271402	0.446008
							5.46273	10.2254	1.77459									5.46273	29	19.8712									5.4027	0.133796	0.271636	0.446374
							5.52276	10.2245	1.77546									5.52276	29	20.0831									5.46273	0.13391	0.271859	0.446724
							5.58279	10.2237	1.77629									5.58279	29	20.2949									5.52276	0.134019	0.272073	0.447059
							5.64282	10.2229	1.77708									5.64282	29	20.5068									5.58279	0.134124	0.272278	0.447379
							5.70285	10.2222	1.77782									5.70285	29	20.7186									5.64282	0.134224	0.272474	0.447685
							5.76288	10.2215	1.77854									5.76288	29	20.9304									5.70285	0.13432	0.272661	0.447977
							5.82291	10.2208	1.77921									5.82291	29	21.1422									5.76288	0.134412	0.27284	0.448257
							5.88294	10.2201	1.77985									5.88294	29	21.3539									5.82291	0.1345	0.273011	0.448525
							5.94297	10.2195	1.78047									5.94297	29	21.5657									5.88294	0.134584	0.273175	0.44878
							6.003	10.219	1.78105									6.003	29	21.7774									5.94297	0.134665	0.273332	0.449025
							6.06303	10.2184	1.7816									6.06303	29	21.9892									6.003	0.134741	0.273482	0.449258
							6.12306	10.2179	1.78212									6.12306	29	22.2009									6.06303	0.134815	0.273626	0.449482
							6.18309	10.2174	1.78262									6.18309	29	22.4126									6.12306	0.134885	0.273763	0.449695
							6.24312	10.2169	1.78309									6.24312	29	22.6244									6.18309	0.134953	0.273894	0.449899
							6.30315	10.2165	1.78354									6.30315	29	22.8361									6.24312	0.135017	0.27402	0.450095
							6.36318	10.216	1.78397									6.36318	29	23.0478									6.30315	0.135079	0.274141	0.450281
							6.42321	10.2156	1.78438									6.42321	29	23.2595									6.36318	0.135138	0.274256	0.45046
							6.48324	10.2152	1.78477									6.48324	29	23.4711									6.42321	0.135195	0.274366	0.450631
							6.54327	10.2149	1.78513									6.54327	29	23.6828									6.48324	0.135249	0.274471	0.450794
							6.6033	10.2145	1.78548									6.6033	29	23.8945									6.54327	0.135301	0.274571	0.450949
							6.66333	10.2142	1.78582									6.66333	29	24.1062									6.6033	0.135351	0.274668	0.451098
							6.72336	10.2139	1.78613									6.72336	29	24.3178									6.66333	0.135398	0.27476	0.451241
							6.78339	10.2136	1.78643									6.78339	29	24.5295									6.72336	0.135444	0.274848	0.451377
							6.84342	10.2133	1.78672									6.84342	29	24.7411									6.78339	0.135487	0.274932	0.451507
							6.90345	10.213	1.78699									6.90345	29	24.9528									6.84342	0.135529	0.275013	0.451632
							6.96348	10.2128	1.78724									6.96348	29	25.1644									6.90345	0.135569	0.27509	0.451751
							7.02351	10.2125	1.78749									7.02351	29	25.376									6.96348	0.135607	0.275164	0.451865
							7.08354	10.2123	1.78772									7.08354	29	25.5877									7.02351	0.135644	0.275235	0.451976
							7.14357	10.2121	1.78794									7.14357	29	25.7993									7.08354	0.135679	0.275302	0.452079
							7.2036	10.2118	1.78815									7.2036	29	26.0109									7.14357	0.135712	0.275367	0.452178
							7.26363	10.2116	1.78835									7.26363	29	26.2225									7.2036	0.135744	0.275429	0.452273
							7.32366	10.2115	1.78854									7.32366	29	26.4342									7.26363	0.135775	0.275488	0.452363
							7.38369	10.2113	1.78872									7.38369	29	26.6458									7.32366	0.135805	0.275544	0.45245
							7.44372	10.2111	1.78889									7.44372	29	26.8574									7.38369	0.135833	0.275599	0.452533
							7.50375	10.2109	1.78906									7.50375	29	27.069									7.44372	0.13586	0.27565	0.452613
							7.56378	10.2108	1.78921									7.56378	29	27.2806									7.50375	0.135886	0.2757	0.452689
							7.62381	10.2106	1.78936									7.62381	29	27.4922									7.56378	0.13591	0.275747	0.452761
							7.68384	10.2105	1.7895									7.68384	29	27.7038									7.62381	0.135934	0.275793	0.452831
							7.74387	10.2104	1.78963									7.74387	29	27.9154									7.68384	0.135957	0.275836	0.452897
							7.8039	10.2102	1.78976									7.8039	29	28.127									7.74387	0.135978	0.275879	0.45296
							7.86393	10.2101	1.78988									7.86393	29	28.3386									7.8039	0.135999	0.275918	0.453021
							7.92396	10.21	1.78999									7.92396	29	28.5502									7.86393	0.13602	0.275956	0.453079
							7.98399	10.2099	1.7901									7.98399	29	28.7618									7.92396	0.136039	0.275992	0.453134
							8.04402	10.2098	1.7902									8.04402	29	28.9733									7.98399	0.136057	0.276027	0.453187
							8.10405	10.2097	1.7903									8.10405	29	29.1849									8.04402	0.136074	0.27606	0.453238
							8.16408	10.2096	1.7904									8.16408	29	29.3965									8.10405	0.13609	0.276092	0.453286
							8.22411	10.2095	1.79048									8.22411	29	29.6081									8.16408	0.136106	0.276122	0.453332
							8.28414	10.2094	1.79057									8.28414	29	29.8197									8.22411	0.136122	0.276152	0.453377
							8.34417	10.2094	1.79065									8.34417	29	30.0313									8.28414	0.136136	0.27618	0.453419
							8.4042	10.2093	1.79073									8.4042	29	30.2428									8.34417	0.13615	0.276206	0.453459
							8.46423	10.2092	1.7908									8.46423	29	30.4544									8.4042	0.136164	0.276232	0.453498
							8.52426	10.2091	1.79087									8.52426	29	30.666									8.46423	0.136177	0.276256	0.453535
							8.58429	10.2091	1.79093									8.58429	29	30.8776									8.52426	0.136189	0.276279	0.45357
							8.64432	10.209	1.79099									8.64432	29	31.0891									8.58429	0.136201	0.276302	0.453604
							8.70435	10.2089	1.79105									8.70435	29	31.3007									8.64432	0.136212	0.276323	0.453636
							8.76438	10.2089	1.79111									8.76438	29	31.5123									8.70435	0.136222	0.276344	0.453667
							8.82441	10.2088	1.79116									8.82441	29	31.7238									8.76438	0.136233	0.276363	0.453697
							8.88444	10.2088	1.79121									8.88444	29	31.9354									8.82441	0.136243	0.276382	0.453725
							8.94447	10.2087	1.79126									8.94447	29	32.147									8.88444	0.136252	0.2764	0.453753
							9.0045	10.2087	1.79131									9.0045	29	32.3585									8.94447	0.136261	0.276417	0.453779
							9.06453	10.2086	1.79135									9.06453	29	32.5701									9.0045	0.13627	0.276433	0.453803
							9.12456	10.2086	1.79139									9.12456	29	32.7817									9.06453	0.136278	0.276449	0.453827
							9.18459	10.2086	1.79143									9.18459	29	32.9932									9.12456	0.136286	0.276464	0.45385
							9.24462	10.2085	1.79147									9.24462	29	33.2048									9.18459	0.136293	0.276478	0.453872
							9.30465	10.2085	1.7915									9.30465	29	33.4164									9.24462	0.136301	0.276492	0.453892
							9.36468	10.2085	1.79154									9.36468	29	33.6279									9.30465	0.136308	0.276505	0.453912
							9.42471	10.2084	1.79157									9.42471	29	33.8395									9.36468	0.136314	0.276517	0.453937
							9.48474	10.2084	1.7916									9.48474	29	34.051									9.42471	0.136321	0.276529	0.453954
							9.54477	10.2084	1.79163									9.54477	29	34.2626									9.48474	0.136327	0.276541	0.45397
							9.6048	10.2083	1.79166									9.6048	29	34.4742									9.54477	0.136333	0.276552	0.453986
							9.66483	10.2083	1.79168									9.66483	29	34.6857									9.6048	0.136338	0.276562	0.454001
							9.72486	10.2083	1.79171									9.72486	29	34.8973									9.66483	0.136343	0.276572	0.454015
							9.78489	10.2083	1.79173									9.78489	29	35.1088									9.72486	0.136349	0.276582	0.454029
							9.84492	10.2082	1.79175									9.84492	29	35.3204									9.78489	0.136353	0.276592	0.454043
							9.90495	10.2082	1.79177									9.90495	29	35.5319									9.84492	0.136358	0.276601	0.454056
							9.96498	10.2082	1.79179									9.96498	29	35.7435									9.90495	0.136363	0.276609	0.454069
							10.025	10.2082	1.79181									10.025	29	35.9551									9.96498	0.136367	0.276617	0.454081
							10.085	10.2082	1.79183									10.085	29	36.1666									10.025	0.136371	0.276625	0.454093
							10.1451	10.2082	1.79185									10.1451	29	36.3782									10.085	0.136375	0.276633	0.454104
							10.2051	10.2081	1.79187									10.2051	29	36.5897									10.1451	0.136379	0.27664	0.454115
							10.2651	10.2081	1.79188									10.2651	29	36.8013									10.2051	0.136383	0.276647	0.454125
							10.3252	10.2081	1.7919									10.3252	29	37.0128									10.2651	0.136386	0.276654	0.454135
							10.3852	10.2081	1.79191									10.3852	29	37.2244									10.3252	0.13639	0.27666	0.454144
							10.4452	10.2081	1.79192									10.4452	29	37.436									10.3852	0.136393	0.276666	0.454153
							10.5053	10.2081	1.79194									10.5053	29	37.6475									10.4452	0.136396	0.276672	0.454162
							10.5653	10.2081	1.79195									10.5653	29	37.8591									10.5053	0.136399	0.276677	0.45417
							10.6253	10.208	1.79196									10.6253	29	38.0706									10.5653	0.136402	0.276686	0.454178
							10.6853	10.208	1.79197									10.6853	29	38.2822									10.6253	0.136405	0.27669	0.454186
							10.7454	10.208	1.79198									10.7454	29	38.4937									10.6853	0.136407	0.276695	0.454193
							10.8054	10.208	1.79199									10.8054	29	38.7053									10.7454	0.136411	0.276699	0.454199
							10.8654	10.208	1.792									10.8654	29	38.9168									10.8054	0.136413	0.276703	0.454205
							10.9255	10.208	1.79201									10.9255	29	39.1284									10.8654	0.136415	0.276707	0.454211
							10.9855	10.208	1.79202									10.9855	29	39.3399									10.9255	0.136417	0.276711	0.454217
							11.0455	10.208	1.79203									11.0455	29	39.5515									10.9855	0.136419	0.276714	0.454223
							11.1056	10.208	1.79204									11.1056	29	39.763									11.0455	0.136421	0.276718	0.454228
							11.1656	10.208	1.79204									11.1656	29	39.9746									11.1056	0.136423	0.276721	0.454233
							11.2256	10.208	1.79205									11.2256	29	40.1861									11.1656	0.136425	0.276725	0.454238
							11.2856	10.2079	1.79206									11.2856	29	40.3977									11.2256	0.136426	0.276728	0.454243
							11.3457	10.2079	1.79206									11.3457	29	40.6092									11.2856	0.136428	0.276731	0.454247
							11.4057	10.2079	1.79207									11.4057	29	40.8208									11.3457	0.13643	0.276734	0.454251
							11.4657	10.2079	1.79207									11.4657	29	41.0324									11.4057	0.136431	0.276737	0.454255
							11.5258	10.2079	1.79208									11.5258	29	41.2439									11.4657	0.136433	0.27674	0.454259
							11.5858	10.2079	1.79208									11.5858	29	41.4555									11.5258	0.136434	0.276742	0.454262
							11.6458	10.2079	1.79209									11.6458	29	41.667									11.5858	0.136435	0.276745	0.454265
							11.7059	10.2079	1.79209									11.7059	29	41.8786									11.6458	0.136437	0.276747	0.454269
							11.7659	10.2079	1.7921									11.7659	29	42.0901									11.7059	0.136438	0.27675	0.454272
							11.8259	10.2079	1.7921									11.8259	29	42.3017									11.7659	0.136439	0.276752	0.454275
							11.8859	10.2079	1.79211									11.8859	29	42.5132									11.8259	0.13644	0.276754	0.454278
							11.946	10.2079	1.79211									11.946	29	42.7248									11.8859	0.136441	0.276756	0.45428
							12.006	10.2079	1.79211									12.006	29	42.9363									11.946	0.136442	0.276758	0.454283
							12.066	10.2079	1.79212									12.066	29	43.1479									12.006	0.136443	0.276759	0.454285
							12.1261	10.2079	1.79212									12.1261	29	43.3594									12.066	0.136444	0.276761	0.454288
							12.1861	10.2079	1.79212									12.1861	29	43.571									12.1261	0.136445	0.276763	0.45429
							12.2461	10.2079	1.79213									12.2461	29	43.7825									12.1861	0.136446	0.276764	0.454292
							12.3062	10.2079	1.79213									12.3062	29	43.9941									12.2461	0.136447	0.276766	0.454294
							12.3662	10.2079	1.79213									12.3662	29	44.2056									12.3062	0.136448	0.276767	0.454296
							12.4262	10.2079	1.79214									12.4262	29	44.4172									12.3662	0.136448	0.276768	0.454298
							12.4862	10.2079	1.79214									12.4862	29	44.6287									12.4262	0.136449	0.27677	0.4543
							12.5463	10.2079	1.79214									12.5463	29	44.8403									12.4862	0.13645	0.276771	0.454302
							12.6063	10.2079	1.79214									12.6063	29	45.0518									12.5463	0.13645	0.276772	0.454304
							12.6663	10.2079	1.79215									12.6663	29	45.2634									12.6063	0.136451	0.276773	0.454305
							12.7264	10.2079	1.79215									12.7264	29	45.4749									12.6663	0.136451	0.276774	0.454307
							12.7864	10.2079	1.79215									12.7864	29	45.6865									12.7264	0.136452	0.276775	0.454308
							12.8464	10.2078	1.79215									12.8464	29	45.898									12.7864	0.136453	0.276776	0.45431
							12.9065	10.2078	1.79215									12.9065	29	46.1096									12.8464	0.136453	0.276777	0.454311
							12.9665	10.2078	1.79215									12.9665	29	46.3211									12.9065	0.136454	0.276778	0.454313
							13.0265	10.2078	1.79216									13.0265	29	46.5327									12.9665	0.136454	0.276779	0.454314
							13.0865	10.2078	1.79216									13.0865	29	46.7442									13.0265	0.136454	0.276779	0.454315
							13.1466	10.2078	1.79216									13.1466	29	46.9558									13.0865	0.136455	0.27678	0.454316
							13.2066	10.2078	1.79216									13.2066	29	47.1673									13.1466	0.136455	0.276781	0.454317
							13.2666	10.2078	1.79216									13.2666	29	47.3789									13.2066	0.136456	0.276782	0.454318
							13.3267	10.2078	1.79216									13.3267	29	47.5904									13.2666	0.136456	0.276782	0.454319
							13.3867	10.2078	1.79216									13.3867	29	47.802									13.3267	0.136456	0.276783	0.45432
							13.4467	10.2078	1.79216									13.4467	29	48.0135									13.3867	0.136457	0.276783	0.454321
							13.5068	10.2078	1.79217									13.5068	29	48.2251									13.4467	0.136457	0.276784	0.454322
							13.5668	10.2078	1.79217									13.5668	29	48.4366									13.5068	0.136457	0.276785	0.454323
							13.6268	10.2078	1.79217									13.6268	29	48.6482									13.5668	0.136457	0.276785	0.454324
							13.6868	10.2078	1.79217									13.6868	29	48.8597									13.6268	0.136458	0.276786	0.454325
							13.7469	10.2078	1.79217									13.7469	29	49.0713									13.6868	0.136458	0.276786	0.454326
							13.8069	10.2078	1.79217									13.8069	29	49.2828									13.7469	0.136458	0.276787	0.454326
							13.8669	10.2078	1.79217									13.8669	29	49.4944									13.8069	0.136459	0.276787	0.454327
							13.927	10.2078	1.79217									13.927	29	49.7059									13.8669	0.136459	0.276788	0.454328
							13.987	10.2078	1.79217									13.987	29	49.9175									13.927	0.136459	0.276788	0.454328
							14.047	10.2078	1.79217									14.047	29	50.129									13.987	0.136459	0.276788	0.454329
							14.1071	10.2078	1.79217									14.1071	29	50.3406									14.047	0.136459	0.276789	0.45433
							14.1671	10.2078	1.79217									14.1671	29	50.5521									14.1071	0.13646	0.276789	0.45433
							14.2271	10.2078	1.79217									14.2271	29	50.7637									14.1671	0.13646	0.276789	0.454331
							14.2871	10.2078	1.79217									14.2871	29	50.9752									14.2271	0.13646	0.27679	0.454331
							14.3472	10.2078	1.79217									14.3472	29	51.1868									14.2871	0.13646	0.27679	0.454332
							14.4072	10.2078	1.79218									14.4072	29	51.3983									14.3472	0.13646	0.27679	0.454332
							14.4672	10.2078	1.79218									14.4672	29	51.6099									14.4072	0.136461	0.276791	0.454333
							14.5273	10.2078	1.79218									14.5273	29	51.8214									14.4672	0.136461	0.276791	0.454333
							14.5873	10.2078	1.79218									14.5873	29	52.033									14.5273	0.136461	0.276791	0.454334
							14.6473	10.2078	1.79218									14.6473	29	52.2445									14.5873	0.136461	0.276792	0.454334
							14.7074	10.2078	1.79218									14.7074	29	52.4561									14.6473	0.136461	0.276792	0.454334
							14.7674	10.2078	1.79218									14.7674	29	52.6676									14.7074	0.136461	0.276792	0.454335
							14.8274	10.2078	1.79218									14.8274	29	52.8792									14.7674	0.136461	0.276792	0.454335
							14.8874	10.2078	1.79218									14.8874	29	53.0907									14.8274	0.136462	0.276793	0.454335
							14.9475	10.2078	1.79218									14.9475	29	53.3023									14.8874	0.136462	0.276793	0.454336
							15.0075	10.2078	1.79218									15.0075	29	53.5138									14.9475	0.136462	0.276793	0.454336
							15.0675	10.2078	1.79218									15.0675	29	53.7254									15.0075	0.136462	0.276793	0.454336
							15.1276	10.2078	1.79218									15.1276	29	53.9369									15.0675	0.136462	0.276793	0.454337
							15.1876	10.2078	1.79218									15.1876	29	54.1485									15.1276	0.136462	0.276794	0.454337
							15.2476	10.2078	1.79218									15.2476	29	54.36									15.1876	0.136462	0.276794	0.454337
							15.3077	10.2078	1.79218									15.3077	29	54.5716									15.2476	0.136462	0.276794	0.454337
							15.3677	10.2078	1.79218									15.3677	29	54.7831									15.3077	0.136462	0.276794	0.454338
							15.4277	10.2078	1.79218									15.4277	29	54.9947									15.3677	0.136462	0.276794	0.454338
							15.4877	10.2078	1.79218									15.4877	29	55.2062									15.4277	0.136463	0.276794	0.454338
							15.5478	10.2078	1.79218									15.5478	29	55.4178									15.4877	0.136463	0.276795	0.454338
							15.6078	10.2078	1.79218									15.6078	29	55.6293									15.5478	0.136463	0.276795	0.454338
							15.6678	10.2078	1.79218									15.6678	29	55.8409									15.6078	0.136463	0.276795	0.454339
							15.7279	10.2078	1.79218									15.7279	29	56.0524									15.6678	0.136463	0.276795	0.454339
							15.7879	10.2078	1.79218									15.7879	29	56.264									15.7279	0.136463	0.276795	0.454339
							15.8479	10.2078	1.79218									15.8479	29	56.4755									15.7879	0.136463	0.276795	0.454339
							15.908	10.2078	1.79218									15.908	29	56.6871									15.8479	0.136463	0.276795	0.454339
							15.968	10.2078	1.79218									15.968	29	56.8986									15.908	0.136463	0.276795	0.45434
							16.028	10.2078	1.79218									16.028	29	57.1102									15.968	0.136463	0.276796	0.45434
							16.088	10.2078	1.79218									16.088	29	57.3217									16.028	0.136463	0.276796	0.45434
							16.1481	10.2078	1.79218									16.1481	29	57.5333									16.088	0.136463	0.276796	0.45434
							16.2081	10.2078	1.79218									16.2081	29	57.7448									16.1481	0.136463	0.276796	0.45434
							16.2681	10.2078	1.79218									16.2681	29	57.9564									16.2081	0.136463	0.276796	0.45434
							16.3282	10.2078	1.79218									16.3282	29	58.1679									16.2681	0.136463	0.276796	0.45434
							16.3882	10.2078	1.79218									16.3882	29	58.3795									16.3282	0.136463	0.276796	0.45434
							16.4482	10.2078	1.79218									16.4482	29	58.591									16.3882	0.136463	0.276796	0.454341
							16.5083	10.2078	1.79218									16.5083	29	58.8026									16.4482	0.136464	0.276796	0.454341
							16.5683	10.2078	1.79218									16.5683	29	59.0141									16.5083	0.136464	0.276796	0.454341
							16.6283	10.2078	1.79218									16.6283	29	59.2257									16.5683	0.136464	0.276796	0.454341
							16.6883	10.2078	1.79218									16.6883	29	59.4372									16.6283	0.136464	0.276796	0.454341
							16.7484	10.2078	1.79218									16.7484	29	59.6488									16.6883	0.136464	0.276796	0.454341
							16.8084	10.2078	1.79218									16.8084	29	59.8603									16.7484	0.136464	0.276797	0.454341
							16.8684	10.2078	1.79218									16.8684	29	60.0719									16.8084	0.136464	0.276797	0.454341
							16.9285	10.2078	1.79218									16.9285	29	60.2835									16.8684	0.136464	0.276797	0.454341
							16.9885	10.2078	1.79218									16.9885	29	60.495									16.9285	0.136464	0.276797	0.454341
							17.0485	10.2078	1.79218									17.0485	29	60.7066									16.9885	0.136464	0.276797	0.454341
							17.1086	10.2078	1.79218									17.1086	29	60.9181									17.0485	0.136464	0.276797	0.454341
							17.1686	10.2078	1.79218									17.1686	29	61.1297									17.1086	0.136464	0.276797	0.454342
							17.2286	10.2078	1.79218									17.2286	29	61.3412									17.1686	0.136464	0.276797	0.454342
							17.2886	10.2078	1.79218									17.2886	29	61.5528									17.2286	0.136464	0.276797	0.454342
							17.3487	10.2078	1.79218									17.3487	29	61.7643									17.2886	0.136464	0.276797	0.454342
							17.4087	10.2078	1.79218									17.4087	29	61.9759									17.3487	0.136464	0.276797	0.454342
							17.4687	10.2078	1.79218									17.4687	29	62.1874									17.4087	0.136464	0.276797	0.454342
							17.5288	10.2078	1.79218									17.5288	29	62.399									17.4687	0.136464	0.276797	0.454342
							17.5888	10.2078	1.79218									17.5888	29	62.6105									17.5288	0.136464	0.276797	0.454342
							17.6488	10.2078	1.79218									17.6488	29	62.8221									17.5888	0.136464	0.276797	0.454342
							17.7089	10.2078	1.79218									17.7089	29	63.0336									17.6488	0.136464	0.276797	0.454342
							17.7689	10.2078	1.79218									17.7689	29	63.2452									17.7089	0.136464	0.276797	0.454342
							17.8289	10.2078	1.79218									17.8289	29	63.4567									17.7689	0.136464	0.276797	0.454342
							17.8889	10.2078	1.79218									17.8889	29	63.6683									17.8289	0.136464	0.276797	0.454342
							17.949	10.2078	1.79218									17.949	29	63.8798									17.8889	0.136464	0.276797	0.454342
							18.009	10.2078	1.79218									18.009	29	64.0914									17.949	0.136464	0.276797	0.454342
							18.069	10.2078	1.79218									18.069	29	64.3029									18.009	0.136464	0.276797	0.454342
							18.1291	10.2078	1.79218									18.1291	29	64.5145									18.069	0.136464	0.276797	0.454342
							18.1891	10.2078	1.79218									18.1891	29	64.726									18.1291	0.136465	0.276797	0.454342
							18.2491	10.2078	1.79218									18.2491	29	64.9376									18.1891	0.136465	0.276797	0.454342
							18.3092	10.2078	1.79218									18.3092	29	65.1491									18.2491	0.136465	0.276797	0.454342
							18.3692	10.2078	1.79218									18.3692	29	65.3607									18.3092	0.136465	0.276797	0.454342
							18.4292	10.2078	1.79218									18.4292	29	65.5722									18.3692	0.136465	0.276797	0.454342
							18.4892	10.2078	1.79218									18.4892	29	65.7838									18.4292	0.136465	0.276797	0.454342
							18.5493	10.2078	1.79218									18.5493	29	65.9953									18.4892	0.136465	0.276797	0.454342
							18.6093	10.2078	1.79218									18.6093	29	66.2069									18.5493	0.136465	0.276798	0.454343
							18.6693	10.2078	1.79218									18.6693	29	66.4184									18.6093	0.136465	0.276798	0.454343
							18.7294	10.2078	1.79218									18.7294	29	66.63									18.6693	0.136465	0.276798	0.454343
							18.7894	10.2078	1.79218									18.7894	29	66.8415									18.7294	0.136465	0.276798	0.454343
							18.8494	10.2078	1.79218									18.8494	29	67.0531									18.7894	0.136465	0.276798	0.454343
							18.9095	10.2078	1.79218									18.9095	29	67.2646									18.8494	0.136465	0.276798	0.454343
							18.9695	10.2078	1.79218									18.9695	29	67.4762									18.9095	0.136465	0.276798	0.454343
							19.0295	10.2078	1.79218									19.0295	29	67.6877									18.9695	0.136465	0.276798	0.454343
							19.0895	10.2078	1.79218									19.0895	29	67.8993									19.0295	0.136465	0.276798	0.454343
							19.1496	10.2078	1.79218									19.1496	29	68.1108									19.0895	0.136465	0.276798	0.454343
							19.2096	10.2078	1.79218									19.2096	29	68.3224									19.1496	0.136465	0.276798	0.454343
							19.2696	10.2078	1.79218									19.2696	29	68.5339									19.2096	0.136465	0.276798	0.454343
							19.3297	10.2078	1.79218									19.3297	29	68.7455									19.2696	0.136465	0.276798	0.454343
							19.3897	10.2078	1.79218									19.3897	29	68.957									19.3297	0.136465	0.276798	0.454343
							19.4497	10.2078	1.79218									19.4497	29	69.1686									19.3897	0.136465	0.276798	0.454343
							19.5098	10.2078	1.79218									19.5098	29	69.3801									19.4497	0.136465	0.276798	0.454343
							19.5698	10.2078	1.79218									19.5698	29	69.5917									19.5098	0.136465	0.276798	0.454343
							19.6298	10.2078	1.79218									19.6298	29	69.8032									19.5698	0.136465	0.276798	0.454343
							19.6898	10.2078	1.79218									19.6898	29	70.0148									19.6298	0.136465	0.276798	0.454343
							19.7499	10.2078	1.79218									19.7499	29	70.2263									19.6898	0.136465	0.276798	0.454343
							19.8099	10.2078	1.79218									19.8099	29	70.4379									19.7499	0.136465	0.276798	0.454343
							19.8699	10.2078	1.79218									19.8699	29	70.6494									19.8099	0.136465	0.276798	0.454343
							19.93	10.2078	1.79218									19.93	29	70.861									19.8699	0.136465	0.276798	0.454343
							19.99	10.2078	1.79218									19.99	29	71.0725									19.93	0.136465	0.276798	0.454343
							20.05	10.2078	1.79218									20.05	29	71.2841									19.99	0.136465	0.276798	0.454343
							20.1101	10.2078	1.79218									20.1101	29	71.4956									20.05	0.136465	0.276798	0.454343
							20.1701	10.2078	1.79218									20.1701	29	71.7072									20.1101	0.136465	0.276798	0.454343
							20.2301	10.2078	1.79218									20.2301	29	71.9187									20.1701	0.136465	0.276798	0.454343
							20.2901	10.2078	1.79218									20.2901	29	72.1303									20.2301	0.136465	0.276798	0.454343
							20.3502	10.2078	1.79218									20.3502	29	72.3418									20.2901	0.136465	0.276798	0.454343
							20.4102	10.2078	1.79218									20.4102	29	72.5534									20.3502	0.136465	0.276798	0.454343
							20.4702	10.2078	1.79218									20.4702	29	72.7649									20.4102	0.136465	0.276798	0.454343
							20.5303	10.2078	1.79218									20.5303	29	72.9765									20.4702	0.136465	0.276798	0.454343
							20.5903	10.2078	1.79218									20.5903	29	73.188									20.5303	0.136465	0.276798	0.454343
							20.6503	10.2078	1.79218									20.6503	29	73.3996									20.5903	0.136465	0.276798	0.454343
							20.7104	10.2078	1.79218									20.7104	29	73.6111									20.6503	0.136465	0.276798	0.454343
							20.7704	10.2078	1.79218									20.7704	29	73.8227									20.7104	0.136465	0.276798	0.454343
							20.8304	10.2078	1.79218									20.8304	29	74.0342									20.7704	0.136465	0.276798	0.454343
							20.8904	10.2078	1.79218									20.8904	29	74.2458									20.8304	0.136465	0.276798	0.454343
							20.9505	10.2078	1.79218									20.9505	29	74.4573									20.8904	0.136465	0.276798	0.454343
							21.0105	10.2078	1.79218									21.0105	29	74.6689									20.9505	0.136465	0.276798	0.454343
							21.0705	10.2078	1.79218									21.0705	29	74.8804									21.0105	0.136465	0.276798	0.454343
							21.1306	10.2078	1.79218									21.1306	29	75.092									21.0705	0.136465	0.276798	0.454343
							21.1906	10.2078	1.79218									21.1906	29	75.3035									21.1306	0.136465	0.276798	0.454343
							21.2506	10.2078	1.79218									21.2506	29	75.5151									21.1906	0.136465	0.276798	0.454343
							21.3107	10.2078	1.79218									21.3107	29	75.7266									21.2506	0.136465	0.276798	0.454343
							21.3707	10.2078	1.79218									21.3707	29	75.9382									21.3107	0.136465	0.276798	0.454343
							21.4307	10.2078	1.79218									21.4307	29	76.1497									21.3707	0.136465	0.276798	0.454343
							21.4907	10.2078	1.79218									21.4907	29	76.3613									21.4307	0.136465	0.276798	0.454343
							21.5508	10.2078	1.79218									21.5508	29	76.5728									21.4907	0.136465	0.276798	0.454343
							21.6108	10.2078	1.79218									21.6108	29	76.7844									21.5508	0.136465	0.276798	0.454343
							21.6708	10.2078	1.79218									21.6708	29	76.9959									21.6108	0.136465	0.276798	0.454343
							21.7309	10.2078	1.79218									21.7309	29	77.2075									21.6708	0.136465	0.276798	0.454343
							21.7909	10.2078	1.79218									21.7909	29	77.419									21.7309	0.136465	0.276798	0.454343
							21.8509	10.2078	1.79218									21.8509	29	77.6306									21.7909	0.136465	0.276798	0.454343
							21.911	10.2078	1.79218									21.911	29	77.8421									21.8509	0.136465	0.276798	0.454343
							21.971	10.2078	1.79218									21.971	29	78.0537									21.911	0.136465	0.276798	0.454343
							22.031	10.2078	1.79218									22.031	29	78.2652									21.971	0.136465	0.276798	0.454343
							22.091	10.2078	1.79218									22.091	29	78.4768									22.031	0.136465	0.276798	0.454343
							22.1511	10.2078	1.79218									22.1511	29	78.6883									22.091	0.136465	0.276798	0.454343
							22.2111	10.2078	1.79218									22.2111	29	78.8999									22.1511	0.136465	0.276798	0.454343
							22.2711	10.2078	1.79218									22.2711	29	79.1114									22.2111	0.136465	0.276798	0.454343
							22.3312	10.2078	1.79218									22.3312	29	79.323									22.2711	0.136465	0.276798	0.454343
							22.3912	10.2078	1.79218									22.3912	29	79.5345									22.3312	0.136465	0.276798	0.454343
							22.4512	10.2078	1.79218									22.4512	29	79.7461									22.3912	0.136465	0.276798	0.454343
							22.5113	10.2078	1.79218									22.5113	29	79.9576									22.4512	0.136465	0.276798	0.454343
							22.5713	10.2078	1.79218									22.5713	29	80.1692									22.5113	0.136465	0.276798	0.454343
							22.6313	10.2078	1.79218									22.6313	29	80.3807									22.5713	0.136465	0.276798	0.454343
							22.6913	10.2078	1.79218									22.6913	29	80.5923									22.6313	0.136465	0.276798	0.454343
							22.7514	10.2078	1.79218									22.7514	29	80.8038									22.6913	0.136465	0.276798	0.454343
							22.8114	10.2078	1.79218									22.8114	29	81.0154									22.7514	0.136465	0.276798	0.454343
							22.8714	10.2078	1.79218									22.8714	29	81.2269									22.8114	0.136465	0.276798	0.454343
							22.9315	10.2078	1.79218									22.9315	29	81.4385									22.8714	0.136465	0.276798	0.454343
							22.9915	10.2078	1.79218									22.9915	29	81.65									22.9315	0.136465	0.276798	0.454343
							23.0515	10.2078	1.79218									23.0515	29	81.8616									22.9915	0.136465	0.276798	0.454343
							23.1116	10.2078	1.79218									23.1116	29	82.0731									23.0515	0.136465	0.276798	0.454343
							23.1716	10.2078	1.79218									23.1716	29	82.2847									23.1116	0.136465	0.276798	0.454343
							23.2316	10.2078	1.79218									23.2316	29	82.4962									23.1716	0.136465	0.276798	0.454343
							23.2916	10.2078	1.79218									23.2916	29	82.7078									23.2316	0.136465	0.276798	0.454343
							23.3517	10.2078	1.79218									23.3517	29	82.9193									23.2916	0.136465	0.276798	0.454343
							23.4117	10.2078	1.79218									23.4117	29	83.1309									23.3517	0.136465	0.276798	0.454343
							23.4717	10.2078	1.79218									23.4717	29	83.3424									23.4117	0.136465	0.276798	0.454343
							23.5318	10.2078	1.79218									23.5318	29	83.554									23.4717	0.136465	0.276798	0.454343
							23.5918	10.2078	1.79218									23.5918	29	83.7655									23.5318	0.136465	0.276798	0.454343
							23.6518	10.2078	1.79218									23.6518	29	83.9771									23.5918	0.136465	0.276798	0.454343
							23.7119	10.2078	1.79218									23.7119	29	84.1886									23.6518	0.136465	0.276798	0.454343
							23.7719	10.2078	1.79218									23.7719	29	84.4002									23.7119	0.136465	0.276798	0.454343
							23.8319	10.2078	1.79218									23.8319	29	84.6117									23.7719	0.136465	0.276798	0.454343
							23.8919	10.2078	1.79218									23.8919	29	84.8233									23.8319	0.136465	0.276798	0.454343
							23.952	10.2078	1.79218									23.952	29	85.0348									23.8919	0.136465	0.276798	0.454343
							24.012	10.2078	1.79218									24.012	29	85.2464									23.952	0.136465	0.276798	0.454343
							24.072	10.2078	1.79218									24.072	29	85.4579									24.012	0.136465	0.276798	0.454343
							24.1321	10.2078	1.79218									24.1321	29	85.6695									24.072	0.136465	0.276798	0.454343
							24.1921	10.2078	1.79218									24.1921	29	85.881									24.1321	0.136465	0.276798	0.454343
							24.2521	10.2078	1.79218									24.2521	29	86.0926									24.1921	0.136465	0.276798	0.454343
							24.3122	10.2078	1.79218									24.3122	29	86.3041									24.2521	0.136465	0.276798	0.454343
							24.3722	10.2078	1.79218									24.3722	29	86.5157									24.3122	0.136465	0.276798	0.454343
							24.4322	10.2078	1.79218									24.4322	29	86.7272									24.3722	0.136465	0.276798	0.454343
							24.4922	10.2078	1.79218									24.4922	29	86.9388									24.4322	0.136465	0.276798	0.454343
							24.5523	10.2078	1.79218									24.5523	29	87.1503									24.4922	0.136465	0.276798	0.454343
							24.6123	10.2078	1.79218									24.6123	29	87.3619									24.5523	0.136465	0.276798	0.454343
							24.6723	10.2078	1.79218									24.6723	29	87.5734									24.6123	0.136465	0.276798	0.454343
							24.7324	10.2078	1.79218									24.7324	29	87.785									24.6723	0.136465	0.276798	0.454343
							24.7924	10.2078	1.79218									24.7924	29	87.9965									24.7324	0.136465	0.276798	0.454343
							24.8524	10.2078	1.79218									24.8524	29	88.2081									24.7924	0.136465	0.276798	0.454343
							24.9125	10.2078	1.79218									24.9125	29	88.4196									24.8524	0.136465	0.276798	0.454343
							24.9725	10.2078	1.79218									24.9725	29	88.6312									24.9125	0.136465	0.276798	0.454343
							25.0325	10.2078	1.79218									25.0325	29	88.8427									24.9725	0.136465	0.276798	0.454343
							25.0925	10.2078	1.79218									25.0925	29	89.0543									25.0325	0.136465	0.276798	0.454343
							25.1526	10.2078	1.79218									25.1526	29	89.2658									25.0925	0.136465	0.276798	0.454343
							25.2126	10.2078	1.79218									25.2126	29	89.4774									25.1526	0.136465	0.276798	0.454343
							25.2726	10.2078	1.79218									25.2726	29	89.6889									25.2126	0.136465	0.276798	0.454343
							25.3327	10.2078	1.79218									25.3327	29	89.9005									25.2726	0.136465	0.276798	0.454343
							25.3927	10.2078	1.79218									25.3927	29	90.112									25.3327	0.136465	0.276798	0.454343
							25.4527	10.2078	1.79218									25.4527	29	90.3236									25.3927	0.136465	0.276798	0.454343
							25.5128	10.2078	1.79218									25.5128	29	90.5351									25.4527	0.136465	0.276798	0.454343
							25.5728	10.2078	1.79218									25.5728	29	90.7467									25.5128	0.136465	0.276798	0.454343
							25.6328	10.2078	1.79218									25.6328	29	90.9582									25.5728	0.136465	0.276798	0.454343
							25.6928	10.2078	1.79218									25.6928	29	91.1698									25.6328	0.136465	0.276798	0.454343
							25.7529	10.2078	1.79218									25.7529	29	91.3813									25.6928	0.136465	0.276798	0.454343
							25.8129	10.2078	1.79218									25.8129	29	91.5929									25.7529	0.136465	0.276798	0.454343
							25.8729	10.2078	1.79218									25.8729	29	91.8044									25.8129	0.136465	0.276798	0.454343
							25.933	10.2078	1.79218									25.933	29	92.016									25.8729	0.136465	0.276798	0.454343
							25.993	10.2078	1.79218									25.993	29	92.2275									25.933	0.136465	0.276798	0.454343
							26.053	10.2078	1.79218									26.053	29	92.4391									25.993	0.136465	0.276798	0.454343
							26.1131	10.2078	1.79218									26.1131	29	92.6506									26.053	0.136465	0.276798	0.454343
							26.1731	10.2078	1.79218									26.1731	29	92.8622									26.1131	0.136465	0.276798	0.454343
							26.2331	10.2078	1.79218									26.2331	29	93.0737									26.1731	0.136465	0.276798	0.454343
							26.2931	10.2078	1.79218									26.2931	29	93.2853									26.2331	0.136465	0.276798	0.454343
							26.3532	10.2078	1.79218									26.3532	29	93.4968									26.2931	0.136465	0.276798	0.454343
							26.4132	10.2078	1.79218									26.4132	29	93.7084									26.3532	0.136465	0.276798	0.454343
							26.4732	10.2078	1.79218									26.4732	29	93.9199									26.4132	0.136465	0.276798	0.454343
							26.5333	10.2078	1.79218									26.5333	29	94.1315									26.4732	0.136465	0.276798	0.454343
							26.5933	10.2078	1.79218									26.5933	29	94.343									26.5333	0.136465	0.276798	0.454343
							26.6533	10.2078	1.79218									26.6533	29	94.5546									26.5933	0.136465	0.276798	0.454343
							26.7134	10.2078	1.79218									26.7134	29	94.7661									26.6533	0.136465	0.276798	0.454343
							26.7734	10.2078	1.79218									26.7734	29	94.9777									26.7134	0.136465	0.276798	0.454343
							26.8334	10.2078	1.79218									26.8334	29	95.1892									26.7734	0.136465	0.276798	0.454343
							26.8934	10.2078	1.79218									26.8934	29	95.4008									26.8334	0.136465	0.276798	0.454343
							26.9535	10.2078	1.79218									26.9535	29	95.6123									26.8934	0.136465	0.276798	0.454343
							27.0135	10.2078	1.79218									27.0135	29	95.8239									26.9535	0.136465	0.276798	0.454343
							27.0735	10.2078	1.79218									27.0735	29	96.0354									27.0135	0.136465	0.276798	0.454343
							27.1336	10.2078	1.79218									27.1336	29	96.247									27.0735	0.136465	0.276798	0.454343
							27.1936	10.2078	1.79218									27.1936	29	96.4585									27.1336	0.136465	0.276798	0.454343
							27.2536	10.2078	1.79218									27.2536	29	96.6701									27.1936	0.136465	0.276798	0.454343
							27.3137	10.2078	1.79218									27.3137	29	96.8816									27.2536	0.136465	0.276798	0.454343
							27.3737	10.2078	1.79218									27.3737	29	97.0932									27.3137	0.136465	0.276798	0.454343
							27.4337	10.2078	1.79218									27.4337	29	97.3047									27.3737	0.136465	0.276798	0.454343
							27.4937	10.2078	1.79218									27.4937	29	97.5163									27.4337	0.136465	0.276798	0.454343
							27.5538	10.2078	1.79218									27.5538	29	97.7278									27.4937	0.136465	0.276798	0.454343
							27.6138	10.2078	1.79218									27.6138	29	97.9394									27.5538	0.136465	0.276798	0.454343
							27.6738	10.2078	1.79218									27.6738	29	98.1509									27.6138	0.136465	0.276798	0.454343
							27.7339	10.2078	1.79218									27.7339	29	98.3625									27.6738	0.136465	0.276798	0.454343
							27.7939	10.2078	1.79218									27.7939	29	98.574									27.7339	0.136465	0.276798	0.454343
							27.8539	10.2078	1.79218									27.8539	29	98.7856									27.7939	0.136465	0.276798	0.454343
							27.914	10.2078	1.79218									27.914	29	98.9971									27.8539	0.136465	0.276798	0.454343
							27.974	10.2078	1.79218									27.974	29	99.2087									27.914	0.136465	0.276798	0.454343
							28.034	10.2078	1.79218									28.034	29	99.4202									27.974	0.136465	0.276798	0.454343
							28.094	10.2078	1.79218									28.094	29	99.6318									28.034	0.136465	0.276798	0.454343
							28.1541	10.2078	1.79218									28.1541	29	99.8433									28.094	0.136465	0.276798	0.454343
							28.2141	10.2078	1.79218									28.2141	29	100.055									28.1541	0.136465	0.276798	0.454343
							28.2741	10.2078	1.79218									28.2741	29	100.266									28.2141	0.136465	0.276798	0.454343
							28.3342	10.2078	1.79218									28.3342	29	100.478									28.2741	0.136465	0.276798	0.454343
							28.3942	10.2078	1.79218									28.3942	29	100.69									28.3342	0.136465	0.276798	0.454343
							28.4542	10.2078	1.79218									28.4542	29	100.901									28.3942	0.136465	0.276798	0.454343
							28.5143	10.2078	1.79218									28.5143	29	101.113									28.4542	0.136465	0.276798	0.454343
							28.5743	10.2078	1.79218									28.5743	29	101.324									28.5143	0.136465	0.276798	0.454343
							28.6343	10.2078	1.79218									28.6343	29	101.536									28.5743	0.136465	0.276798	0.454343
							28.6943	10.2078	1.79218									28.6943	29	101.747									28.6343	0.136465	0.276798	0.454343
							28.7544	10.2078	1.79218									28.7544	29	101.959									28.6943	0.136465	0.276798	0.454343
							28.8144	10.2078	1.79218									28.8144	29	102.17									28.7544	0.136465	0.276798	0.454343
							28.8744	10.2078	1.79218									28.8744	29	102.382									28.8144	0.136465	0.276798	0.454343
							28.9345	10.2078	1.79218									28.9345	29	102.593									28.8744	0.136465	0.276798	0.454343
							28.9945	10.2078	1.79218									28.9945	29	102.805									28.9345	0.136465	0.276798	0.454343
							29.0545	10.2078	1.79218									29.0545	29	103.017									28.9945	0.136465	0.276798	0.454343
							29.1146	10.2078	1.79218									29.1146	29	103.228									29.0545	0.136465	0.276798	0.454343
							29.1746	10.2078	1.79218									29.1746	29	103.44									29.1146	0.136465	0.276798	0.454343
							29.2346	10.2078	1.79218									29.2346	29	103.651									29.1746	0.136465	0.276798	0.454343
							29.2946	10.2078	1.79218									29.2946	29	103.863									29.2346	0.136465	0.276798	0.454343
							29.3547	10.2078	1.79218									29.3547	29	104.074									29.2946	0.136465	0.276798	0.454343
							29.4147	10.2078	1.79218									29.4147	29	104.286									29.3547	0.136465	0.276798	0.454343
							29.4747	10.2078	1.79218									29.4747	29	104.497									29.4147	0.136465	0.276798	0.454343
							29.5348	10.2078	1.79218									29.5348	29	104.709									29.4747	0.136465	0.276798	0.454343
							29.5948	10.2078	1.79218									29.5948	29	104.921									29.5348	0.136465	0.276798	0.454343
							29.6548	10.2078	1.79218									29.6548	29	105.132									29.5948	0.136465	0.276798	0.454343
							29.7149	10.2078	1.79218									29.7149	29	105.344									29.6548	0.136465	0.276798	0.454343
							29.7749	10.2078	1.79218									29.7749	29	105.555									29.7149	0.136465	0.276798	0.454343
							29.8349	10.2078	1.79218									29.8349	29	105.767									29.7749	0.136465	0.276798	0.454343
							29.8949	10.2078	1.79218									29.8949	29	105.978									29.8349	0.136465	0.276798	0.454343
							29.955	10.2078	1.79218									29.955	29	106.19									29.8949	0.136465	0.276798	0.454343
							30.015	10.2078	1.79218									30.015	29	106.401									29.955	0.136465	0.276798	0.454343
							30.075	10.2078	1.79218									30.075	29	106.613									30.015	0.136465	0.276798	0.454343
							30.1351	10.2078	1.79218									30.1351	29	106.824									30.075	0.136465	0.276798	0.454343
							30.1951	10.2078	1.79218									30.1951	29	107.036									30.1351	0.136465	0.276798	0.454343
							30.2551	10.2078	1.79218									30.2551	29	107.248									30.1951	0.136465	0.276798	0.454343
							30.3152	10.2078	1.79218									30.3152	29	107.459									30.2551	0.136465	0.276798	0.454343
							30.3752	10.2078	1.79218									30.3752	29	107.671									30.3152	0.136465	0.276798	0.454343
							30.4352	10.2078	1.79218									30.4352	29	107.882									30.3752	0.136465	0.276798	0.454343
							30.4952	10.2078	1.79218									30.4952	29	108.094									30.4352	0.136465	0.276798	0.454343
							30.5553	10.2078	1.79218									30.5553	29	108.305									30.4952	0.136465	0.276798	0.454343
							30.6153	10.2078	1.79218									30.6153	29	108.517									30.5553	0.136465	0.276798	0.454343
							30.6753	10.2078	1.79218									30.6753	29	108.728									30.6153	0.136465	0.276798	0.454343
							30.7354	10.2078	1.79218									30.7354	29	108.94									30.6753	0.136465	0.276798	0.454343
							30.7954	10.2078	1.79218									30.7954	29	109.152									30.7354	0.136465	0.276798	0.454343
							30.8554	10.2078	1.79218									30.8554	29	109.363									30.7954	0.136465	0.276798	0.454343
							30.9155	10.2078	1.79218									30.9155	29	109.575									30.8554	0.136465	0.276798	0.454343
							30.9755	10.2078	1.79218									30.9755	29	109.786									30.9155	0.136465	0.276798	0.454343
							31.0355	10.2078	1.79218									31.0355	29	109.998									30.9755	0.136465	0.276798	0.454343
							31.0955	10.2078	1.79218									31.0955	29	110.209									31.0355	0.136465	0.276798	0.454343
							31.1556	10.2078	1.79218									31.1556	29	110.421									31.0955	0.136465	0.276798	0.454343
							31.2156	10.2078	1.79218									31.2156	29	110.632									31.1556	0.136465	0.276798	0.454343
							31.2756	10.2078	1.79218									31.2756	29	110.844									31.2156	0.136465	0.276798	0.454343
							31.3357	10.2078	1.79218									31.3357	29	111.055									31.2756	0.136465	0.276798	0.454343
							31.3957	10.2078	1.79218									31.3957	29	111.267									31.3357	0.136465	0.276798	0.454343
							31.4557	10.2078	1.79218									31.4557	29	111.479									31.3957	0.136465	0.276798	0.454343
							31.5158	10.2078	1.79218									31.5158	29	111.69									31.4557	0.136465	0.276798	0.454343
							31.5758	10.2078	1.79218									31.5758	29	111.902									31.5158	0.136465	0.276798	0.454343
							31.6358	10.2078	1.79218									31.6358	29	112.113									31.5758	0.136465	0.276798	0.454343
							31.6958	10.2078	1.79218									31.6958	29	112.325									31.6358	0.136465	0.276798	0.454343
							31.7559	10.2078	1.79218									31.7559	29	112.536									31.6958	0.136465	0.276798	0.454343
							31.8159	10.2078	1.79218									31.8159	29	112.748									31.7559	0.136465	0.276798	0.454343
							31.8759	10.2078	1.79218									31.8759	29	112.959									31.8159	0.136465	0.276798	0.454343
							31.936	10.2078	1.79218									31.936	29	113.171									31.8759	0.136465	0.276798	0.454343
							31.996	10.2078	1.79218									31.996	29	113.383									31.936	0.136465	0.276798	0.454343
							32.056	10.2078	1.79218									32.056	29	113.594									31.996	0.136465	0.276798	0.454343
							32.1161	10.2078	1.79218									32.1161	29	113.806									32.056	0.136465	0.276798	0.454343
							32.1761	10.2078	1.79218									32.1761	29	114.017									32.1161	0.136465	0.276798	0.454343
							32.2361	10.2078	1.79218									32.2361	29	114.229									32.1761	0.136465	0.276798	0.454343
							32.2961	10.2078	1.79218									32.2961	29	114.44									32.2361	0.136465	0.276798	0.454343
							32.3562	10.2078	1.79218									32.3562	29	114.652									32.2961	0.136465	0.276798	0.454343
							32.4162	10.2078	1.79218									32.4162	29	114.863									32.3562	0.136465	0.276798	0.454343
							32.4762	10.2078	1.79218									32.4762	29	115.075									32.4162	0.136465	0.276798	0.454343
							32.5363	10.2078	1.79218									32.5363	29	115.286									32.4762	0.136465	0.276798	0.454343
							32.5963	10.2078	1.79218									32.5963	29	115.498									32.5363	0.136465	0.276798	0.454343
							32.6563	10.2078	1.79218									32.6563	29	115.71									32.5963	0.136465	0.276798	0.454343
							32.7164	10.2078	1.79218									32.7164	29	115.921									32.6563	0.136465	0.276798	0.454343
							32.7764	10.2078	1.79218									32.7764	29	116.133									32.7164	0.136465	0.276798	0.454343
							32.8364	10.2078	1.79218									32.8364	29	116.344									32.7764	0.136465	0.276798	0.454343
							32.8964	10.2078	1.79218									32.8964	29	116.556									32.8364	0.136465	0.276798	0.454343
							32.9565	10.2078	1.79218									32.9565	29	116.767									32.8964	0.136465	0.276798	0.454343
							33.0165	10.2078	1.79218									33.0165	29	116.979									32.9565	0.136465	0.276798	0.454343
							33.0765	10.2078	1.79218									33.0765	29	117.19									33.0165	0.136465	0.276798	0.454343
							33.1366	10.2078	1.79218									33.1366	29	117.402									33.0765	0.136465	0.276798	0.454343
							33.1966	10.2078	1.79218									33.1966	29	117.614									33.1366	0.136465	0.276798	0.454343
							33.2566	10.2078	1.79218									33.2566	29	117.825									33.1966	0.136465	0.276798	0.454343
							33.3167	10.2078	1.79218									33.3167	29	118.037									33.2566	0.136465	0.276798	0.454343
							33.3767	10.2078	1.79218									33.3767	29	118.248									33.3167	0.136465	0.276798	0.454343
							33.4367	10.2078	1.79218									33.4367	29	118.46									33.3767	0.136465	0.276798	0.454343
							33.4967	10.2078	1.79218									33.4967	29	118.671									33.4367	0.136465	0.276798	0.454343
							33.5568	10.2078	1.79218									33.5568	29	118.883									33.4967	0.136465	0.276798	0.454343
							33.6168	10.2078	1.79218									33.6168	29	119.094									33.5568	0.136465	0.276798	0.454343
							33.6768	10.2078	1.79218									33.6768	29	119.306									33.6168	0.136465	0.276798	0.454343
							33.7369	10.2078	1.79218									33.7369	29	119.517									33.6768	0.136465	0.276798	0.454343
							33.7969	10.2078	1.79218									33.7969	29	119.729									33.7369	0.136465	0.276798	0.454343
							33.8569	10.2078	1.79218									33.8569	29	119.941									33.7969	0.136465	0.276798	0.454343
							33.917	10.2078	1.79218									33.917	29	120.152									33.8569	0.136465	0.276798	0.454343
							33.977	10.2078	1.79218									33.977	29	120.364									33.917	0.136465	0.276798	0.454343
							34.037	10.2078	1.79218									34.037	29	120.575									33.977	0.136465	0.276798	0.454343
							34.097	10.2078	1.79218									34.097	29	120.787									34.037	0.136465	0.276798	0.454343
							34.1571	10.2078	1.79218									34.1571	29	120.998									34.097	0.136465	0.276798	0.454343
							34.2171	10.2078	1.79218									34.2171	29	121.21									34.1571	0.136465	0.276798	0.454343
							34.2771	10.2078	1.79218									34.2771	29	121.421									34.2171	0.136465	0.276798	0.454343
							34.3372	10.2078	1.79218									34.3372	29	121.633									34.2771	0.136465	0.276798	0.454343
							34.3972	10.2078	1.79218									34.3972	29	121.845									34.3372	0.136465	0.276798	0.454343
							34.4572	10.2078	1.79218									34.4572	29	122.056									34.3972	0.136465	0.276798	0.454343
							34.5173	10.2078	1.79218									34.5173	29	122.268									34.4572	0.136465	0.276798	0.454343
							34.5773	10.2078	1.79218									34.5773	29	122.479									34.5173	0.136465	0.276798	0.454343
							34.6373	10.2078	1.79218									34.6373	29	122.691									34.5773	0.136465	0.276798	0.454343
							34.6973	10.2078	1.79218									34.6973	29	122.902									34.6373	0.136465	0.276798	0.454343
							34.7574	10.2078	1.79218									34.7574	29	123.114									34.6973	0.136465	0.276798	0.454343
							34.8174	10.2078	1.79218									34.8174	29	123.325									34.7574	0.136465	0.276798	0.454343
							34.8774	10.2078	1.79218									34.8774	29	123.537									34.8174	0.136465	0.276798	0.454343
							34.9375	10.2078	1.79218									34.9375	29	123.748									34.8774	0.136465	0.276798	0.454343
							34.9975	10.2078	1.79218									34.9975	29	123.96									34.9375	0.136465	0.276798	0.454343
							35.0575	10.2078	1.79218									35.0575	29	124.172									34.9975	0.136465	0.276798	0.454343
							35.1176	10.2078	1.79218									35.1176	29	124.383									35.0575	0.136465	0.276798	0.454343
							35.1776	10.2078	1.79218									35.1776	29	124.595									35.1176	0.136465	0.276798	0.454343
							35.2376	10.2078	1.79218									35.2376	29	124.806									35.1776	0.136465	0.276798	0.454343
							35.2976	10.2078	1.79218									35.2976	29	125.018									35.2376	0.136465	0.276798	0.454343
							35.3577	10.2078	1.79218									35.3577	29	125.229									35.2976	0.136465	0.276798	0.454343
							35.4177	10.2078	1.79218									35.4177	29	125.441									35.3577	0.136465	0.276798	0.454343
							35.4777	10.2078	1.79218									35.4777	29	125.652									35.4177	0.136465	0.276798	0.454343
							35.5378	10.2078	1.79218									35.5378	29	125.864									35.4777	0.136465	0.276798	0.454343
							35.5978	10.2078	1.79218									35.5978	29	126.076									35.5378	0.136465	0.276798	0.454343
							35.6578	10.2078	1.79218									35.6578	29	126.287									35.5978	0.136465	0.276798	0.454343
							35.7179	10.2078	1.79218									35.7179	29	126.499									35.6578	0.136465	0.276798	0.454343
							35.7779	10.2078	1.79218									35.7779	29	126.71									35.7179	0.136465	0.276798	0.454343
							35.8379	10.2078	1.79218									35.8379	29	126.922									35.7779	0.136465	0.276798	0.454343
							35.8979	10.2078	1.79218									35.8979	29	127.133									35.8379	0.136465	0.276798	0.454343
							35.958	10.2078	1.79218									35.958	29	127.345									35.8979	0.136465	0.276798	0.454343
							36.018	10.2078	1.79218									36.018	29	127.556									35.958	0.136465	0.276798	0.454343
							36.078	10.2078	1.79218									36.078	29	127.768									36.018	0.136465	0.276798	0.454343
							36.1381	10.2078	1.79218									36.1381	29	127.979									36.078	0.136465	0.276798	0.454343
							36.1981	10.2078	1.79218									36.1981	29	128.191									36.1381	0.136465	0.276798	0.454343
							36.2581	10.2078	1.79218									36.2581	29	128.403									36.1981	0.136465	0.276798	0.454343
							36.3182	10.2078	1.79218									36.3182	29	128.614									36.2581	0.136465	0.276798	0.454343
							36.3782	10.2078	1.79218									36.3782	29	128.826									36.3182	0.136465	0.276798	0.454343
							36.4382	10.2078	1.79218									36.4382	29	129.037									36.3782	0.136465	0.276798	0.454343
							36.4982	10.2078	1.79218									36.4982	29	129.249									36.4382	0.136465	0.276798	0.454343
							36.5583	10.2078	1.79218									36.5583	29	129.46									36.4982	0.136465	0.276798	0.454343
							36.6183	10.2078	1.79218									36.6183	29	129.672									36.5583	0.136465	0.276798	0.454343
							36.6783	10.2078	1.79218									36.6783	29	129.883									36.6183	0.136465	0.276798	0.454343
							36.7384	10.2078	1.79218									36.7384	29	130.095									36.6783	0.136465	0.276798	0.454343
							36.7984	10.2078	1.79218									36.7984	29	130.307									36.7384	0.136465	0.276798	0.454343
							36.8584	10.2078	1.79218									36.8584	29	130.518									36.7984	0.136465	0.276798	0.454343
							36.9185	10.2078	1.79218									36.9185	29	130.73									36.8584	0.136465	0.276798	0.454343
							36.9785	10.2078	1.79218									36.9785	29	130.941									36.9185	0.136465	0.276798	0.454343
							37.0385	10.2078	1.79218									37.0385	29	131.153									36.9785	0.136465	0.276798	0.454343
							37.0985	10.2078	1.79218									37.0985	29	131.364									37.0385	0.136465	0.276798	0.454343
							37.1586	10.2078	1.79218									37.1586	29	131.576									37.0985	0.136465	0.276798	0.454343
							37.2186	10.2078	1.79218									37.2186	29	131.787									37.1586	0.136465	0.276798	0.454343
							37.2786	10.2078	1.79218									37.2786	29	131.999									37.2186	0.136465	0.276798	0.454343
							37.3387	10.2078	1.79218									37.3387	29	132.21									37.2786	0.136465	0.276798	0.454343
							37.3987	10.2078	1.79218									37.3987	29	132.422									37.3387	0.136465	0.276798	0.454343
							37.4587	10.2078	1.79218									37.4587	29	132.634									37.3987	0.136465	0.276798	0.454343
							37.5188	10.2078	1.79218									37.5188	29	132.845									37.4587	0.136465	0.276798	0.454343
							37.5788	10.2078	1.79218									37.5788	29	133.057									37.5188	0.136465	0.276798	0.454343
							37.6388	10.2078	1.79218									37.6388	29	133.268									37.5788	0.136465	0.276798	0.454343
							37.6988	10.2078	1.79218									37.6988	29	133.48									37.6388	0.136465	0.276798	0.454343
							37.7589	10.2078	1.79218									37.7589	29	133.691									37.6988	0.136465	0.276798	0.454343
							37.8189	10.2078	1.79218									37.8189	29	133.903									37.7589	0.136465	0.276798	0.454343
							37.8789	10.2078	1.79218									37.8789	29	134.114									37.8189	0.136465	0.276798	0.454343
							37.939	10.2078	1.79218									37.939	29	134.326									37.8789	0.136465	0.276798	0.454343
							37.999	10.2078	1.79218									37.999	29	134.538									37.939	0.136465	0.276798	0.454343
							38.059	10.2078	1.79218									38.059	29	134.749									37.999	0.136465	0.276798	0.454343
							38.1191	10.2078	1.79218									38.1191	29	134.961									38.059	0.136465	0.276798	0.454343
							38.1791	10.2078	1.79218									38.1791	29	135.172									38.1191	0.136465	0.276798	0.454343
							38.2391	10.2078	1.79218									38.2391	29	135.384									38.1791	0.136465	0.276798	0.454343
							38.2991	10.2078	1.79218									38.2991	29	135.595									38.2391	0.136465	0.276798	0.454343
							38.3592	10.2078	1.79218									38.3592	29	135.807									38.2991	0.136465	0.276798	0.454343
							38.4192	10.2078	1.79218									38.4192	29	136.018									38.3592	0.136465	0.276798	0.454343
							38.4792	10.2078	1.79218									38.4792	29	136.23									38.4192	0.136465	0.276798	0.454343
							38.5393	10.2078	1.79218									38.5393	29	136.441									38.4792	0.136465	0.276798	0.454343
							38.5993	10.2078	1.79218									38.5993	29	136.653									38.5393	0.136465	0.276798	0.454343
							38.6593	10.2078	1.79218									38.6593	29	136.865									38.5993	0.136465	0.276798	0.454343
							38.7194	10.2078	1.79218									38.7194	29	137.076									38.6593	0.136465	0.276798	0.454343
							38.7794	10.2078	1.79218									38.7794	29	137.288									38.7194	0.136465	0.276798	0.454343
							38.8394	10.2078	1.79218									38.8394	29	137.499									38.7794	0.136465	0.276798	0.454343
							38.8994	10.2078	1.79218									38.8994	29	137.711									38.8394	0.136465	0.276798	0.454343
							38.9595	10.2078	1.79218									38.9595	29	137.922									38.8994	0.136465	0.276798	0.454343
							39.0195	10.2078	1.79218									39.0195	29	138.134									38.9595	0.136465	0.276798	0.454343
							39.0795	10.2078	1.79218									39.0795	29	138.345									39.0195	0.136465	0.276798	0.454343
							39.1396	10.2078	1.79218									39.1396	29	138.557									39.0795	0.136465	0.276798	0.454343
							39.1996	10.2078	1.79218									39.1996	29	138.769									39.1396	0.136465	0.276798	0.454343
							39.2596	10.2078	1.79218									39.2596	29	138.98									39.1996	0.136465	0.276798	0.454343
							39.3197	10.2078	1.79218									39.3197	29	139.192									39.2596	0.136465	0.276798	0.454343
							39.3797	10.2078	1.79218									39.3797	29	139.403									39.3197	0.136465	0.276798	0.454343
							39.4397	10.2078	1.79218									39.4397	29	139.615									39.3797	0.136465	0.276798	0.454343
							39.4997	10.2078	1.79218									39.4997	29	139.826									39.4397	0.136465	0.276798	0.454343
							39.5598	10.2078	1.79218									39.5598	29	140.038									39.4997	0.136465	0.276798	0.454343
							39.6198	10.2078	1.79218									39.6198	29	140.249									39.5598	0.136465	0.276798	0.454343
							39.6798	10.2078	1.79218									39.6798	29	140.461									39.6198	0.136465	0.276798	0.454343
							39.7399	10.2078	1.79218									39.7399	29	140.672									39.6798	0.136465	0.276798	0.454343
							39.7999	10.2078	1.79218									39.7999	29	140.884									39.7399	0.136465	0.276798	0.454343
							39.8599	10.2078	1.79218									39.8599	29	141.096									39.7999	0.136465	0.276798	0.454343
							39.92	10.2078	1.79218									39.92	29	141.307									39.8599	0.136465	0.276798	0.454343
							39.98	10.2078	1.79218									39.98	29	141.519									39.92	0.136465	0.276798	0.454343
							40.04	10.2078	1.79218									40.04	29	141.73									39.98	0.136465	0.276798	0.454343
							40.1001	10.2078	1.79218									40.1001	29	141.942									40.04	0.136465	0.276798	0.454343
							40.1601	10.2078	1.79218									40.1601	29	142.153									40.1001	0.136465	0.276798	0.454343
							40.2201	10.2078	1.79218									40.2201	29	142.365									40.1601	0.136465	0.276798	0.454343
							40.2801	10.2078	1.79218									40.2801	29	142.576									40.2201	0.136465	0.276798	0.454343
							40.3402	10.2078	1.79218									40.3402	29	142.788									40.2801	0.136465	0.276798	0.454343
							40.4002	10.2078	1.79218									40.4002	29	143									40.3402	0.136465	0.276798	0.454343
							40.4602	10.2078	1.79218									40.4602	29	143.211									40.4002	0.136465	0.276798	0.454343
							40.5203	10.2078	1.79218									40.5203	29	143.423									40.4602	0.136465	0.276798	0.454343
							40.5803	10.2078	1.79218									40.5803	29	143.634									40.5203	0.136465	0.276798	0.454343
							40.6403	10.2078	1.79218									40.6403	29	143.846									40.5803	0.136465	0.276798	0.454343
							40.7004	10.2078	1.79218									40.7004	29	144.057									40.6403	0.136465	0.276798	0.454343
							40.7604	10.2078	1.79218									40.7604	29	144.269									40.7004	0.136465	0.276798	0.454343
							40.8204	10.2078	1.79218									40.8204	29	144.48									40.7604	0.136465	0.276798	0.454343
							40.8804	10.2078	1.79218									40.8804	29	144.692									40.8204	0.136465	0.276798	0.454343
							40.9405	10.2078	1.79218									40.9405	29	144.903									40.8804	0.136465	0.276798	0.454343
							41.0005	10.2078	1.79218									41.0005	29	145.115									40.9405	0.136465	0.276798	0.454343
							41.0605	10.2078	1.79218									41.0605	29	145.327									41.0005	0.136465	0.276798	0.454343
							41.1206	10.2078	1.79218									41.1206	29	145.538									41.0605	0.136465	0.276798	0.454343
							41.1806	10.2078	1.79218									41.1806	29	145.75									41.1206	0.136465	0.276798	0.454343
							41.2406	10.2078	1.79218									41.2406	29	145.961									41.1806	0.136465	0.276798	0.454343
							41.3007	10.2078	1.79218									41.3007	29	146.173									41.2406	0.136465	0.276798	0.454343
							41.3607	10.2078	1.79218									41.3607	29	146.384									41.3007	0.136465	0.276798	0.454343
							41.4207	10.2078	1.79218									41.4207	29	146.596									41.3607	0.136465	0.276798	0.454343
							41.4807	10.2078	1.79218									41.4807	29	146.807									41.4207	0.136465	0.276798	0.454343
							41.5408	10.2078	1.79218									41.5408	29	147.019									41.4807	0.136465	0.276798	0.454343
							41.6008	10.2078	1.79218									41.6008	29	147.231									41.5408	0.136465	0.276798	0.454343
							41.6608	10.2078	1.79218									41.6608	29	147.442									41.6008	0.136465	0.276798	0.454343
							41.7209	10.2078	1.79218									41.7209	29	147.654									41.6608	0.136465	0.276798	0.454343
							41.7809	10.2078	1.79218									41.7809	29	147.865									41.7209	0.136465	0.276798	0.454343
							41.8409	10.2078	1.79218									41.8409	29	148.077									41.7809	0.136465	0.276798	0.454343
							41.901	10.2078	1.79218									41.901	29	148.288									41.8409	0.136465	0.276798	0.454343
							41.961	10.2078	1.79218									41.961	29	148.5									41.901	0.136465	0.276798	0.454343
							42.021	10.2078	1.79218									42.021	29	148.711									41.961	0.136465	0.276798	0.454343
							42.081	10.2078	1.79218									42.081	29	148.923									42.021	0.136465	0.276798	0.454343
							42.1411	10.2078	1.79218									42.1411	29	149.134									42.081	0.136465	0.276798	0.454343
							42.2011	10.2078	1.79218									42.2011	29	149.346									42.1411	0.136465	0.276798	0.454343
							42.2611	10.2078	1.79218									42.2611	29	149.558									42.2011	0.136465	0.276798	0.454343
							42.3212	10.2078	1.79218									42.3212	29	149.769									42.2611	0.136465	0.276798	0.454343
							42.3812	10.2078	1.79218									42.3812	29	149.981									42.3212	0.136465	0.276798	0.454343
							42.4412	10.2078	1.79218									42.4412	29	150.192									42.3812	0.136465	0.276798	0.454343
							42.5013	10.2078	1.79218									42.5013	29	150.404									42.4412	0.136465	0.276798	0.454343
							42.5613	10.2078	1.79218									42.5613	29	150.615									42.5013	0.136465	0.276798	0.454343
							42.6213	10.2078	1.79218									42.6213	29	150.827									42.5613	0.136465	0.276798	0.454343
							42.6813	10.2078	1.79218									42.6813	29	151.038									42.6213	0.136465	0.276798	0.454343
							42.7414	10.2078	1.79218									42.7414	29	151.25									42.6813	0.136465	0.276798	0.454343
							42.8014	10.2078	1.79218									42.8014	29	151.462									42.7414	0.136465	0.276798	0.454343
							42.8614	10.2078	1.79218									42.8614	29	151.673									42.8014	0.136465	0.276798	0.454343
							42.9215	10.2078	1.79218									42.9215	29	151.885									42.8614	0.136465	0.276798	0.454343
							42.9815	10.2078	1.79218									42.9815	29	152.096									42.9215	0.136465	0.276798	0.454343
							43.0415	10.2078	1.79218									43.0415	29	152.308									42.9815	0.136465	0.276798	0.454343
							43.1016	10.2078	1.79218									43.1016	29	152.519									43.0415	0.136465	0.276798	0.454343
							43.1616	10.2078	1.79218									43.1616	29	152.731									43.1016	0.136465	0.276798	0.454343
							43.2216	10.2078	1.79218									43.2216	29	152.942									43.1616	0.136465	0.276798	0.454343
							43.2816	10.2078	1.79218									43.2816	29	153.154									43.2216	0.136465	0.276798	0.454343
							43.3417	10.2078	1.79218									43.3417	29	153.365									43.2816	0.136465	0.276798	0.454343
							43.4017	10.2078	1.79218									43.4017	29	153.577									43.3417	0.136465	0.276798	0.454343
							43.4617	10.2078	1.79218									43.4617	29	153.789									43.4017	0.136465	0.276798	0.454343
							43.5218	10.2078	1.79218									43.5218	29	154									43.4617	0.136464	0.276798	0.454343
							43.5818	10.2078	1.79218									43.5818	29	154.212									43.5218	0.136464	0.276798	0.454343
							43.6418	10.2078	1.79218									43.6418	29	154.423									43.5818	0.136464	0.276798	0.454343
							43.7019	10.2078	1.79218									43.7019	29	154.635									43.6418	0.136464	0.276798	0.454343
							43.7619	10.2078	1.79218									43.7619	29	154.846									43.7019	0.136464	0.276798	0.454343
							43.8219	10.2078	1.79218									43.8219	29	155.058									43.7619	0.136464	0.276798	0.454343
							43.8819	10.2078	1.79218									43.8819	29	155.269									43.8219	0.136464	0.276798	0.454343
							43.942	10.2078	1.79218									43.942	29	155.481									43.8819	0.136464	0.276798	0.454343
							44.002	10.2078	1.79218									44.002	29	155.693									43.942	0.136464	0.276798	0.454343
							44.062	10.2078	1.79218									44.062	29	155.904									44.002	0.136464	0.276798	0.454343
							44.1221	10.2078	1.79218									44.1221	29	156.116									44.062	0.136464	0.276798	0.454343
							44.1821	10.2078	1.79218									44.1821	29	156.327									44.1221	0.136464	0.276798	0.454343
							44.2421	10.2078	1.79218									44.2421	29	156.539									44.1821	0.136464	0.276798	0.454343
							44.3022	10.2078	1.79218									44.3022	29	156.75									44.2421	0.136464	0.276798	0.454343
							44.3622	10.2078	1.79218									44.3622	29	156.962									44.3022	0.136464	0.276798	0.454343
							44.4222	10.2078	1.79218									44.4222	29	157.173									44.3622	0.136464	0.276798	0.454343
							44.4822	10.2078	1.79218									44.4822	29	157.385									44.4222	0.136464	0.276798	0.454343
							44.5423	10.2078	1.79218									44.5423	29	157.596									44.4822	0.136464	0.276798	0.454343
							44.6023	10.2078	1.79218									44.6023	29	157.808									44.5423	0.136464	0.276798	0.454343
							44.6623	10.2078	1.79218									44.6623	29	158.02									44.6023	0.136464	0.276798	0.454343
							44.7224	10.2078	1.79218									44.7224	29	158.231									44.6623	0.136464	0.276798	0.454343
							44.7824	10.2078	1.79218									44.7824	29	158.443									44.7224	0.136464	0.276798	0.454343
							44.8424	10.2078	1.79218									44.8424	29	158.654									44.7824	0.136464	0.276798	0.454343
							44.9025	10.2078	1.79218									44.9025	29	158.866									44.8424	0.136464	0.276798	0.454343
							44.9625	10.2078	1.79218									44.9625	29	159.077									44.9025	0.136464	0.276798	0.454343
							45.0225	10.2078	1.79218									45.0225	29	159.289									44.9625	0.136464	0.276798	0.454343
							45.0825	10.2078	1.79218									45.0825	29	159.5									45.0225	0.136464	0.276798	0.454343
							45.1426	10.2078	1.79218									45.1426	29	159.712									45.0825	0.136464	0.276798	0.454343
							45.2026	10.2078	1.79218									45.2026	29	159.924									45.1426	0.136464	0.276798	0.454343
							45.2626	10.2078	1.79218									45.2626	29	160.135									45.2026	0.136464	0.276798	0.454343
							45.3227	10.2078	1.79218									45.3227	29	160.347									45.2626	0.136464	0.276798	0.454343
							45.3827	10.2078	1.79218									45.3827	29	160.558									45.3227	0.136464	0.276798	0.454343
							45.4427	10.2078	1.79218									45.4427	29	160.77									45.3827	0.136464	0.276798	0.454343
							45.5028	10.2078	1.79218									45.5028	29	160.981									45.4427	0.136464	0.276798	0.454343
							45.5628	10.2078	1.79218									45.5628	29	161.193									45.5028	0.136464	0.276798	0.454343
							45.6228	10.2078	1.79218									45.6228	29	161.404									45.5628	0.136464	0.276798	0.454343
							45.6828	10.2078	1.79218									45.6828	29	161.616									45.6228	0.136464	0.276798	0.454343
							45.7429	10.2078	1.79218									45.7429	29	161.827									45.6828	0.136464	0.276798	0.454343
							45.8029	10.2078	1.79218									45.8029	29	162.039									45.7429	0.136464	0.276798	0.454343
							45.8629	10.2078	1.79218									45.8629	29	162.251									45.8029	0.136464	0.276798	0.454343
							45.923	10.2078	1.79218									45.923	29	162.462									45.8629	0.136464	0.276798	0.454343
							45.983	10.2078	1.79218									45.983	29	162.674									45.923	0.136464	0.276798	0.454343
							46.043	10.2078	1.79218									46.043	29	162.885									45.983	0.136464	0.276798	0.454343
							46.1031	10.2078	1.79218									46.1031	29	163.097									46.043	0.136464	0.276798	0.454343
							46.1631	10.2078	1.79218									46.1631	29	163.308									46.1031	0.136464	0.276798	0.454343
							46.2231	10.2078	1.79218									46.2231	29	163.52									46.1631	0.136464	0.276798	0.454343
							46.2831	10.2078	1.79218									46.2831	29	163.731									46.2231	0.136464	0.276798	0.454343
							46.3432	10.2078	1.79218									46.3432	29	163.943									46.2831	0.136464	0.276798	0.454343
							46.4032	10.2078	1.79218									46.4032	29	164.155									46.3432	0.136464	0.276798	0.454343
							46.4632	10.2078	1.79218									46.4632	29	164.366									46.4032	0.136464	0.276798	0.454343
							46.5233	10.2078	1.79218									46.5233	29	164.578									46.4632	0.136464	0.276798	0.454343
							46.5833	10.2078	1.79218									46.5833	29	164.789									46.5233	0.136464	0.276798	0.454343
							46.6433	10.2078	1.79218									46.6433	29	165.001									46.5833	0.136464	0.276798	0.454343
							46.7034	10.2078	1.79218									46.7034	29	165.212									46.6433	0.136464	0.276798	0.454343
							46.7634	10.2078	1.79218									46.7634	29	165.424									46.7034	0.136464	0.276798	0.454343
							46.8234	10.2078	1.79218									46.8234	29	165.635									46.7634	0.136464	0.276798	0.454343
							46.8834	10.2078	1.79218									46.8834	29	165.847									46.8234	0.136464	0.276798	0.454343
							46.9435	10.2078	1.79218									46.9435	29	166.058									46.8834	0.136464	0.276798	0.454343
							47.0035	10.2078	1.79218									47.0035	29	166.27									46.9435	0.136464	0.276798	0.454343
							47.0635	10.2078	1.79218									47.0635	29	166.482									47.0035	0.136464	0.276798	0.454343
							47.1236	10.2078	1.79218									47.1236	29	166.693									47.0635	0.136464	0.276798	0.454343
							47.1836	10.2078	1.79218									47.1836	29	166.905									47.1236	0.136464	0.276798	0.454343
							47.2436	10.2078	1.79218									47.2436	29	167.116									47.1836	0.136464	0.276798	0.454343
							47.3037	10.2078	1.79218									47.3037	29	167.328									47.2436	0.136464	0.276798	0.454343
							47.3637	10.2078	1.79218									47.3637	29	167.539									47.3037	0.136464	0.276798	0.454343
							47.4237	10.2078	1.79218									47.4237	29	167.751									47.3637	0.136464	0.276798	0.454343
							47.4837	10.2078	1.79218									47.4837	29	167.962									47.4237	0.136464	0.276798	0.454343
							47.5438	10.2078	1.79218									47.5438	29	168.174									47.4837	0.136464	0.276798	0.454343
							47.6038	10.2078	1.79218									47.6038	29	168.386									47.5438	0.136464	0.276798	0.454343
							47.6638	10.2078	1.79218									47.6638	29	168.597									47.6038	0.136464	0.276798	0.454343
							47.7239	10.2078	1.79218									47.7239	29	168.809									47.6638	0.136464	0.276798	0.454343
							47.7839	10.2078	1.79218									47.7839	29	169.02									47.7239	0.136464	0.276798	0.454343
							47.8439	10.2078	1.79218									47.8439	29	169.232									47.7839	0.136464	0.276798	0.454343
							47.904	10.2078	1.79218									47.904	29	169.443									47.8439	0.136464	0.276798	0.454343
							47.964	10.2078	1.79218									47.964	29	169.655									47.904	0.136464	0.276798	0.454343
							48.024	10.2078	1.79218									48.024	29	169.866									47.964	0.136464	0.276798	0.454343
							48.084	10.2078	1.79218									48.084	29	170.078									48.024	0.136464	0.276798	0.454343
							48.1441	10.2078	1.79218									48.1441	29	170.289									48.084	0.136464	0.276798	0.454343
							48.2041	10.2078	1.79218									48.2041	29	170.501									48.1441	0.136464	0.276798	0.454343
							48.2641	10.2078	1.79218									48.2641	29	170.713									48.2041	0.136464	0.276798	0.454343
							48.3242	10.2078	1.79218									48.3242	29	170.924									48.2641	0.136464	0.276798	0.454343
							48.3842	10.2078	1.79218									48.3842	29	171.136									48.3242	0.136464	0.276798	0.454343
							48.4442	10.2078	1.79218									48.4442	29	171.347									48.3842	0.136464	0.276798	0.454343
							48.5043	10.2078	1.79218									48.5043	29	171.559									48.4442	0.136464	0.276798	0.454343
							48.5643	10.2078	1.79218									48.5643	29	171.77									48.5043	0.136464	0.276798	0.454343
							48.6243	10.2078	1.79218									48.6243	29	171.982									48.5643	0.136464	0.276798	0.454343
							48.6843	10.2078	1.79218									48.6843	29	172.193									48.6243	0.136464	0.276798	0.454343
							48.7444	10.2078	1.79218									48.7444	29	172.405									48.6843	0.136464	0.276798	0.454343
							48.8044	10.2078	1.79218									48.8044	29	172.617									48.7444	0.136464	0.276798	0.454343
							48.8644	10.2078	1.79218									48.8644	29	172.828									48.8044	0.136464	0.276798	0.454343
							48.9245	10.2078	1.79218									48.9245	29	173.04									48.8644	0.136464	0.276798	0.454343
							48.9845	10.2078	1.79218									48.9845	29	173.251									48.9245	0.136464	0.276798	0.454343
							49.0445	10.2078	1.79218									49.0445	29	173.463									48.9845	0.136464	0.276798	0.454343
							49.1046	10.2078	1.79218									49.1046	29	173.674									49.0445	0.136464	0.276798	0.454343
							49.1646	10.2078	1.79218									49.1646	29	173.886									49.1046	0.136464	0.276798	0.454343
							49.2246	10.2078	1.79218									49.2246	29	174.097									49.1646	0.136464	0.276798	0.454343
							49.2846	10.2078	1.79218									49.2846	29	174.309									49.2246	0.136464	0.276798	0.454343
							49.3447	10.2078	1.79218									49.3447	29	174.52									49.2846	0.136464	0.276798	0.454343
							49.4047	10.2078	1.79218									49.4047	29	174.732									49.3447	0.136464	0.276798	0.454343
							49.4647	10.2078	1.79218									49.4647	29	174.944									49.4047	0.136464	0.276798	0.454343
							49.5248	10.2078	1.79218									49.5248	29	175.155									49.4647	0.136464	0.276798	0.454343
							49.5848	10.2078	1.79218									49.5848	29	175.367									49.5248	0.136464	0.276798	0.454343
							49.6448	10.2078	1.79218									49.6448	29	175.578									49.5848	0.136464	0.276798	0.454343
							49.7049	10.2078	1.79218									49.7049	29	175.79									49.6448	0.136464	0.276798	0.454343
							49.7649	10.2078	1.79218									49.7649	29	176.001									49.7049	0.136464	0.276798	0.454343
							49.8249	10.2078	1.79218									49.8249	29	176.213									49.7649	0.136464	0.276798	0.454343
							49.8849	10.2078	1.79218									49.8849	29	176.424									49.8249	0.136464	0.276798	0.454343
							49.945	10.2078	1.79218									49.945	29	176.636									49.8849	0.136464	0.276798	0.454343
							50.005	10.2078	1.79218									50.005	29	176.848									49.945	0.136464	0.276798	0.454343
							50.065	10.2078	1.79218									50.065	29	177.059									50.005	0.136464	0.276798	0.454343
							50.1251	10.2078	1.79218									50.1251	29	177.271									50.065	0.136464	0.276798	0.454343
							50.1851	10.2078	1.79218									50.1851	29	177.482									50.1251	0.136464	0.276798	0.454343
							50.2451	10.2078	1.79218									50.2451	29	177.694									50.1851	0.136464	0.276798	0.454343
							50.3052	10.2078	1.79218									50.3052	29	177.905									50.2451	0.136464	0.276798	0.454343
							50.3652	10.2078	1.79218									50.3652	29	178.117									50.3052	0.136464	0.276798	0.454343
							50.4252	10.2078	1.79218									50.4252	29	178.328									50.3652	0.136464	0.276798	0.454343
							50.4852	10.2078	1.79218									50.4852	29	178.54									50.4252	0.136464	0.276798	0.454343
							50.5453	10.2078	1.79218									50.5453	29	178.752									50.4852	0.136464	0.276798	0.454343
							50.6053	10.2078	1.79218									50.6053	29	178.963									50.5453	0.136464	0.276798	0.454343
							50.6653	10.2078	1.79218									50.6653	29	179.175									50.6053	0.136464	0.276798	0.454343
							50.7254	10.2078	1.79218									50.7254	29	179.386									50.6653	0.136464	0.276798	0.454343
							50.7854	10.2078	1.79218									50.7854	29	179.598									50.7254	0.136464	0.276798	0.454343
							50.8454	10.2078	1.79218									50.8454	29	179.809									50.7854	0.136464	0.276798	0.454343
							50.9055	10.2078	1.79218									50.9055	29	180.021									50.8454	0.136464	0.276798	0.454343
							50.9655	10.2078	1.79218									50.9655	29	180.232									50.9055	0.136464	0.276798	0.454343
							51.0255	10.2078	1.79218									51.0255	29	180.444									50.9655	0.136464	0.276798	0.454343
							51.0855	10.2078	1.79218									51.0855	29	180.655									51.0255	0.136464	0.276798	0.454343
							51.1456	10.2078	1.79218									51.1456	29	180.867									51.0855	0.136464	0.276798	0.454343
							51.2056	10.2078	1.79218									51.2056	29	181.079									51.1456	0.136464	0.276798	0.454343
							51.2656	10.2078	1.79218									51.2656	29	181.29									51.2056	0.136464	0.276798	0.454343
							51.3257	10.2078	1.79218									51.3257	29	181.502									51.2656	0.136464	0.276798	0.454343
							51.3857	10.2078	1.79218									51.3857	29	181.713									51.3257	0.136464	0.276798	0.454343
							51.4457	10.2078	1.79218									51.4457	29	181.925									51.3857	0.136464	0.276798	0.454343
							51.5058	10.2078	1.79218									51.5058	29	182.136									51.4457	0.136464	0.276798	0.454343
							51.5658	10.2078	1.79218									51.5658	29	182.348									51.5058	0.136464	0.276798	0.454343
							51.6258	10.2078	1.79218									51.6258	29	182.559									51.5658	0.136464	0.276798	0.454343
							51.6858	10.2078	1.79218									51.6858	29	182.771									51.6258	0.136464	0.276798	0.454343
							51.7459	10.2078	1.79218									51.7459	29	182.983									51.6858	0.136464	0.276798	0.454343
							51.8059	10.2078	1.79218									51.8059	29	183.194									51.7459	0.136464	0.276798	0.454343
							51.8659	10.2078	1.79218									51.8659	29	183.406									51.8059	0.136464	0.276798	0.454343
							51.926	10.2078	1.79218									51.926	29	183.617									51.8659	0.136464	0.276798	0.454343
							51.986	10.2078	1.79218									51.986	29	183.829									51.926	0.136464	0.276798	0.454343
							52.046	10.2078	1.79218									52.046	29	184.04									51.986	0.136464	0.276798	0.454343
							52.1061	10.2078	1.79218									52.1061	29	184.252									52.046	0.136464	0.276798	0.454343
							52.1661	10.2078	1.79218									52.1661	29	184.463									52.1061	0.136464	0.276798	0.454343
							52.2261	10.2078	1.79218									52.2261	29	184.675									52.1661	0.136464	0.276798	0.454343
							52.2861	10.2078	1.79218									52.2861	29	184.886									52.2261	0.136464	0.276798	0.454343
							52.3462	10.2078	1.79218									52.3462	29	185.098									52.2861	0.136464	0.276798	0.454343
							52.4062	10.2078	1.79218									52.4062	29	185.31									52.3462	0.136464	0.276798	0.454343
							52.4662	10.2078	1.79218									52.4662	29	185.521									52.4062	0.136464	0.276798	0.454343
							52.5263	10.2078	1.79218									52.5263	29	185.733									52.4662	0.136464	0.276798	0.454343
							52.5863	10.2078	1.79218									52.5863	29	185.944									52.5263	0.136464	0.276798	0.454343
							52.6463	10.2078	1.79218									52.6463	29	186.156									52.5863	0.136464	0.276798	0.454343
							52.7064	10.2078	1.79218									52.7064	29	186.367									52.6463	0.136464	0.276798	0.454343
							52.7664	10.2078	1.79218									52.7664	29	186.579									52.7064	0.136464	0.276798	0.454343
							52.8264	10.2078	1.79218									52.8264	29	186.79									52.7664	0.136464	0.276798	0.454343
							52.8864	10.2078	1.79218									52.8864	29	187.002									52.8264	0.136464	0.276798	0.454343
							52.9465	10.2078	1.79218									52.9465	29	187.214									52.8864	0.136464	0.276798	0.454343
							53.0065	10.2078	1.79218									53.0065	29	187.425									52.9465	0.136464	0.276798	0.454343
							53.0665	10.2078	1.79218									53.0665	29	187.637									53.0065	0.136464	0.276798	0.454343
							53.1266	10.2078	1.79218									53.1266	29	187.848									53.0665	0.136464	0.276798	0.454343
							53.1866	10.2078	1.79218									53.1866	29	188.06									53.1266	0.136464	0.276798	0.454343
							53.2466	10.2078	1.79218									53.2466	29	188.271									53.1866	0.136464	0.276798	0.454343
							53.3067	10.2078	1.79218									53.3067	29	188.483									53.2466	0.136464	0.276798	0.454343
							53.3667	10.2078	1.79218									53.3667	29	188.694									53.3067	0.136464	0.276798	0.454343
							53.4267	10.2078	1.79218									53.4267	29	188.906									53.3667	0.136464	0.276798	0.454343
							53.4867	10.2078	1.79218									53.4867	29	189.117									53.4267	0.136464	0.276798	0.454343
							53.5468	10.2078	1.79218									53.5468	29	189.329									53.4867	0.136464	0.276798	0.454343
							53.6068	10.2078	1.79218									53.6068	29	189.541									53.5468	0.136464	0.276798	0.454343
							53.6668	10.2078	1.79218									53.6668	29	189.752									53.6068	0.136464	0.276798	0.454343
							53.7269	10.2078	1.79218									53.7269	29	189.964									53.6668	0.136464	0.276798	0.454343
							53.7869	10.2078	1.79218									53.7869	29	190.175									53.7269	0.136464	0.276798	0.454343
							53.8469	10.2078	1.79218									53.8469	29	190.387									53.7869	0.136464	0.276798	0.454343
							53.907	10.2078	1.79218									53.907	29	190.598									53.8469	0.136464	0.276798	0.454343
							53.967	10.2078	1.79218									53.967	29	190.81									53.907	0.136464	0.276798	0.454343
							54.027	10.2078	1.79218									54.027	29	191.021									53.967	0.136464	0.276798	0.454343
							54.087	10.2078	1.79218									54.087	29	191.233									54.027	0.136464	0.276798	0.454343
							54.1471	10.2078	1.79218									54.1471	29	191.445									54.087	0.136464	0.276798	0.454343
							54.2071	10.2078	1.79218									54.2071	29	191.656									54.1471	0.136464	0.276798	0.454343
							54.2671	10.2078	1.79218									54.2671	29	191.868									54.2071	0.136464	0.276798	0.454343
							54.3272	10.2078	1.79218									54.3272	29	192.079									54.2671	0.136464	0.276798	0.454343
							54.3872	10.2078	1.79218									54.3872	29	192.291									54.3272	0.136464	0.276798	0.454343
							54.4472	10.2078	1.79218									54.4472	29	192.502									54.3872	0.136464	0.276798	0.454343
							54.5073	10.2078	1.79218									54.5073	29	192.714									54.4472	0.136464	0.276798	0.454343
							54.5673	10.2078	1.79218									54.5673	29	192.925									54.5073	0.136464	0.276798	0.454343
							54.6273	10.2078	1.79218									54.6273	29	193.137									54.5673	0.136464	0.276798	0.454343
							54.6873	10.2078	1.79218									54.6873	29	193.348									54.6273	0.136464	0.276798	0.454343
							54.7474	10.2078	1.79218									54.7474	29	193.56									54.6873	0.136464	0.276798	0.454343
							54.8074	10.2078	1.79218									54.8074	29	193.772									54.7474	0.136464	0.276798	0.454343
							54.8674	10.2078	1.79218									54.8674	29	193.983									54.8074	0.136464	0.276798	0.454343
							54.9275	10.2078	1.79218									54.9275	29	194.195									54.8674	0.136464	0.276798	0.454343
							54.9875	10.2078	1.79218									54.9875	29	194.406									54.9275	0.136464	0.276798	0.454343
							55.0475	10.2078	1.79218									55.0475	29	194.618									54.9875	0.136464	0.276798	0.454343
							55.1076	10.2078	1.79218									55.1076	29	194.829									55.0475	0.136464	0.276798	0.454343
							55.1676	10.2078	1.79218									55.1676	29	195.041									55.1076	0.136464	0.276798	0.454343
							55.2276	10.2078	1.79218									55.2276	29	195.252									55.1676	0.136464	0.276798	0.454343
							55.2876	10.2078	1.79218									55.2876	29	195.464									55.2276	0.136464	0.276798	0.454343
							55.3477	10.2078	1.79218									55.3477	29	195.676									55.2876	0.136464	0.276798	0.454343
							55.4077	10.2078	1.79218									55.4077	29	195.887									55.3477	0.136464	0.276798	0.454343
							55.4677	10.2078	1.79218									55.4677	29	196.099									55.4077	0.136464	0.276798	0.454343
							55.5278	10.2078	1.79218									55.5278	29	196.31									55.4677	0.136464	0.276798	0.454343
							55.5878	10.2078	1.79218									55.5878	29	196.522									55.5278	0.136464	0.276798	0.454343
							55.6478	10.2078	1.79218									55.6478	29	196.733									55.5878	0.136464	0.276798	0.454343
							55.7079	10.2078	1.79218									55.7079	29	196.945									55.6478	0.136464	0.276798	0.454343
							55.7679	10.2078	1.79218									55.7679	29	197.156									55.7079	0.136464	0.276798	0.454343
							55.8279	10.2078	1.79218									55.8279	29	197.368									55.7679	0.136464	0.276798	0.454343
							55.8879	10.2078	1.79218									55.8879	29	197.579									55.8279	0.136464	0.276798	0.454343
							55.948	10.2078	1.79218									55.948	29	197.791									55.8879	0.136464	0.276798	0.454343
							56.008	10.2078	1.79218									56.008	29	198.003									55.948	0.136464	0.276798	0.454343
							56.068	10.2078	1.79218									56.068	29	198.214									56.008	0.136464	0.276798	0.454343
							56.1281	10.2078	1.79218									56.1281	29	198.426									56.068	0.136464	0.276798	0.454343
							56.1881	10.2078	1.79218									56.1881	29	198.637									56.1281	0.136464	0.276798	0.454343
							56.2481	10.2078	1.79218									56.2481	29	198.849									56.1881	0.136464	0.276798	0.454343
							56.3082	10.2078	1.79218									56.3082	29	199.06									56.2481	0.136464	0.276798	0.454343
							56.3682	10.2078	1.79218									56.3682	29	199.272									56.3082	0.136464	0.276798	0.454343
							56.4282	10.2078	1.79218									56.4282	29	199.483									56.3682	0.136464	0.276798	0.454343
							56.4882	10.2078	1.79218									56.4882	29	199.695									56.4282	0.136464	0.276798	0.454343
							56.5483	10.2078	1.79218									56.5483	29	199.907									56.4882	0.136464	0.276798	0.454343
							56.6083	10.2078	1.79218									56.6083	29	200.118									56.5483	0.136464	0.276798	0.454343
							56.6683	10.2078	1.79218									56.6683	29	200.33									56.6083	0.136464	0.276798	0.454343
							56.7284	10.2078	1.79218									56.7284	29	200.541									56.6683	0.136464	0.276798	0.454343
							56.7884	10.2078	1.79218									56.7884	29	200.753									56.7284	0.136464	0.276798	0.454343
							56.8484	10.2078	1.79218									56.8484	29	200.964									56.7884	0.136464	0.276798	0.454343
							56.9085	10.2078	1.79218									56.9085	29	201.176									56.8484	0.136464	0.276798	0.454343
							56.9685	10.2078	1.79218									56.9685	29	201.387									56.9085	0.136464	0.276798	0.454343
							57.0285	10.2078	1.79218									57.0285	29	201.599									56.9685	0.136464	0.276798	0.454343
							57.0885	10.2078	1.79218									57.0885	29	201.81									57.0285	0.136464	0.276798	0.454343
							57.1486	10.2078	1.79218									57.1486	29	202.022									57.0885	0.136464	0.276798	0.454343
							57.2086	10.2078	1.79218									57.2086	29	202.234									57.1486	0.136464	0.276798	0.454343
							57.2686	10.2078	1.79218									57.2686	29	202.445									57.2086	0.136464	0.276798	0.454343
							57.3287	10.2078	1.79218									57.3287	29	202.657									57.2686	0.136464	0.276798	0.454343
							57.3887	10.2078	1.79218									57.3887	29	202.868									57.3287	0.136464	0.276798	0.454343
							57.4487	10.2078	1.79218									57.4487	29	203.08									57.3887	0.136464	0.276798	0.454343
							57.5088	10.2078	1.79218									57.5088	29	203.291									57.4487	0.136464	0.276798	0.454343
							57.5688	10.2078	1.79218									57.5688	29	203.503									57.5088	0.136464	0.276798	0.454343
							57.6288	10.2078	1.79218									57.6288	29	203.714									57.5688	0.136464	0.276798	0.454343
							57.6888	10.2078	1.79218									57.6888	29	203.926									57.6288	0.136464	0.276798	0.454343
							57.7489	10.2078	1.79218									57.7489	29	204.138									57.6888	0.136464	0.276798	0.454343
							57.8089	10.2078	1.79218									57.8089	29	204.349									57.7489	0.136464	0.276798	0.454343
							57.8689	10.2078	1.79218									57.8689	29	204.561									57.8089	0.136464	0.276798	0.454343
							57.929	10.2078	1.79218									57.929	29	204.772									57.8689	0.136464	0.276798	0.454343
							57.989	10.2078	1.79218									57.989	29	204.984									57.929	0.136464	0.276798	0.454343
							58.049	10.2078	1.79218									58.049	29	205.195									57.989	0.136464	0.276798	0.454343
							58.1091	10.2078	1.79218									58.1091	29	205.407									58.049	0.136464	0.276798	0.454343
							58.1691	10.2078	1.79218									58.1691	29	205.618									58.1091	0.136464	0.276798	0.454343
							58.2291	10.2078	1.79218									58.2291	29	205.83									58.1691	0.136464	0.276798	0.454343
							58.2891	10.2078	1.79218									58.2891	29	206.041									58.2291	0.136464	0.276798	0.454343
							58.3492	10.2078	1.79218									58.3492	29	206.253									58.2891	0.136464	0.276798	0.454343
							58.4092	10.2078	1.79218									58.4092	29	206.465									58.3492	0.136464	0.276798	0.454343
							58.4692	10.2078	1.79218									58.4692	29	206.676									58.4092	0.136464	0.276798	0.454343
							58.5293	10.2078	1.79218									58.5293	29	206.888									58.4692	0.136464	0.276798	0.454343
							58.5893	10.2078	1.79218									58.5893	29	207.099									58.5293	0.136464	0.276798	0.454343
							58.6493	10.2078	1.79218									58.6493	29	207.311									58.5893	0.136464	0.276798	0.454343
							58.7094	10.2078	1.79218									58.7094	29	207.522									58.6493	0.136464	0.276798	0.454343
							58.7694	10.2078	1.79218									58.7694	29	207.734									58.7094	0.136464	0.276798	0.454343
							58.8294	10.2078	1.79218									58.8294	29	207.945									58.7694	0.136464	0.276798	0.454343
							58.8894	10.2078	1.79218									58.8894	29	208.157									58.8294	0.136464	0.276798	0.454343
							58.9495	10.2078	1.79218									58.9495	29	208.369									58.8894	0.136464	0.276798	0.454343
							59.0095	10.2078	1.79218									59.0095	29	208.58									58.9495	0.136464	0.276798	0.454343
							59.0695	10.2078	1.79218									59.0695	29	208.792									59.0095	0.136464	0.276798	0.454343
							59.1296	10.2078	1.79218									59.1296	29	209.003									59.0695	0.136464	0.276798	0.454343
							59.1896	10.2078	1.79218									59.1896	29	209.215									59.1296	0.136464	0.276798	0.454343
							59.2496	10.2078	1.79218									59.2496	29	209.426									59.1896	0.136464	0.276798	0.454343
							59.3097	10.2078	1.79218									59.3097	29	209.638									59.2496	0.136464	0.276798	0.454343
							59.3697	10.2078	1.79218									59.3697	29	209.849									59.3097	0.136464	0.276798	0.454343
							59.4297	10.2078	1.79218									59.4297	29	210.061									59.3697	0.136464	0.276798	0.454343
							59.4897	10.2078	1.79218									59.4897	29	210.272									59.4297	0.136464	0.276798	0.454343
							59.5498	10.2078	1.79218									59.5498	29	210.484									59.4897	0.136464	0.276798	0.454343
							59.6098	10.2078	1.79218									59.6098	29	210.696									59.5498	0.136464	0.276798	0.454343
							59.6698	10.2078	1.79218									59.6698	29	210.907									59.6098	0.136464	0.276798	0.454343
							59.7299	10.2078	1.79218									59.7299	29	211.119									59.6698	0.136464	0.276798	0.454343
							59.7899	10.2078	1.79218									59.7899	29	211.33									59.7299	0.136464	0.276798	0.454343
							59.8499	10.2078	1.79218									59.8499	29	211.542									59.7899	0.136464	0.276798	0.454343
							59.91	10.2078	1.79218									59.91	29	211.753									59.8499	0.136464	0.276798	0.454343
							59.97	10.2078	1.79218									59.97	29	211.965									59.91	0.136464	0.276798	0.454343
							60.03	10.2078	1.79218									60.03	29	212.176									59.97	0.136464	0.276798	0.454343
							60.09	10.2078	1.79218									60.09	29	212.388									60.03	0.136464	0.276798	0.454343
							60.1501	10.2078	1.79218									60.1501	29	212.6									60.09	0.136464	0.276798	0.454343
							60.2101	10.2078	1.79218									60.2101	29	212.811									60.1501	0.136464	0.276798	0.454343
							60.2701	10.2078	1.79218									60.2701	29	213.023									60.2101	0.136464	0.276798	0.454343
							60.3302	10.2078	1.79218									60.3302	29	213.234									60.2701	0.136464	0.276798	0.454343
							60.3902	10.2078	1.79218									60.3902	29	213.446									60.3302	0.136464	0.276798	0.454343
							60.4502	10.2078	1.79218									60.4502	29	213.657									60.3902	0.136464	0.276798	0.454343
							60.5103	10.2078	1.79218									60.5103	29	213.869									60.4502	0.136464	0.276798	0.454343
							60.5703	10.2078	1.79218									60.5703	29	214.08									60.5103	0.136464	0.276798	0.454343
							60.6303	10.2078	1.79218									60.6303	29	214.292									60.5703	0.136464	0.276798	0.454343
							60.6903	10.2078	1.79218									60.6903	29	214.503									60.6303	0.136464	0.276798	0.454343
							60.7504	10.2078	1.79218									60.7504	29	214.715									60.6903	0.136464	0.276798	0.454343
							60.8104	10.2078	1.79218									60.8104	29	214.927									60.7504	0.136464	0.276798	0.454343
							60.8704	10.2078	1.79218									60.8704	29	215.138									60.8104	0.136464	0.276798	0.454343
							60.9305	10.2078	1.79218									60.9305	29	215.35									60.8704	0.136464	0.276798	0.454343
							60.9905	10.2078	1.79218									60.9905	29	215.561									60.9305	0.136464	0.276798	0.454343
							61.0505	10.2078	1.79218									61.0505	29	215.773									60.9905	0.136464	0.276798	0.454343
							61.1106	10.2078	1.79218									61.1106	29	215.984									61.0505	0.136464	0.276798	0.454343
							61.1706	10.2078	1.79218									61.1706	29	216.196									61.1106	0.136464	0.276798	0.454343
							61.2306	10.2078	1.79218									61.2306	29	216.407									61.1706	0.136464	0.276798	0.454343
							61.2906	10.2078	1.79218									61.2906	29	216.619									61.2306	0.136464	0.276798	0.454343
							61.3507	10.2078	1.79218									61.3507	29	216.831									61.2906	0.136464	0.276798	0.454343
							61.4107	10.2078	1.79218									61.4107	29	217.042									61.3507	0.136464	0.276798	0.454343
							61.4707	10.2078	1.79218									61.4707	29	217.254									61.4107	0.136464	0.276798	0.454343
							61.5308	10.2078	1.79218									61.5308	29	217.465									61.4707	0.136464	0.276798	0.454343
							61.5908	10.2078	1.79218									61.5908	29	217.677									61.5308	0.136464	0.276798	0.454343
							61.6508	10.2078	1.79218									61.6508	29	217.888									61.5908	0.136464	0.276798	0.454343
							61.7109	10.2078	1.79218									61.7109	29	218.1									61.6508	0.136464	0.276798	0.454343
							61.7709	10.2078	1.79218									61.7709	29	218.311									61.7109	0.136464	0.276798	0.454343
							61.8309	10.2078	1.79218									61.8309	29	218.523									61.7709	0.136464	0.276798	0.454343
							61.8909	10.2078	1.79218									61.8909	29	218.734									61.8309	0.136464	0.276798	0.454343
							61.951	10.2078	1.79218									61.951	29	218.946									61.8909	0.136464	0.276798	0.454343
							62.011	10.2078	1.79218									62.011	29	219.158									61.951	0.136464	0.276798	0.454343
							62.071	10.2078	1.79218									62.071	29	219.369									62.011	0.136464	0.276798	0.454343
							62.1311	10.2078	1.79218									62.1311	29	219.581									62.071	0.136464	0.276798	0.454343
							62.1911	10.2078	1.79218									62.1911	29	219.792									62.1311	0.136464	0.276798	0.454343
							62.2511	10.2078	1.79218									62.2511	29	220.004									62.1911	0.136464	0.276798	0.454343
							62.3112	10.2078	1.79218									62.3112	29	220.215									62.2511	0.136464	0.276798	0.454343
							62.3712	10.2078	1.79218									62.3712	29	220.427									62.3112	0.136464	0.276798	0.454343
							62.4312	10.2078	1.79218									62.4312	29	220.638									62.3712	0.136464	0.276798	0.454343
							62.4912	10.2078	1.79218									62.4912	29	220.85									62.4312	0.136464	0.276798	0.454343
							62.5513	10.2078	1.79218									62.5513	29	221.062									62.4912	0.136464	0.276798	0.454343
							62.6113	10.2078	1.79218									62.6113	29	221.273									62.5513	0.136464	0.276798	0.454343
							62.6713	10.2078	1.79218									62.6713	29	221.485									62.6113	0.136464	0.276798	0.454343
							62.7314	10.2078	1.79218									62.7314	29	221.696									62.6713	0.136464	0.276798	0.454343
							62.7914	10.2078	1.79218									62.7914	29	221.908									62.7314	0.136464	0.276798	0.454343
							62.8514	10.2078	1.79218									62.8514	29	222.119									62.7914	0.136464	0.276798	0.454343
							62.9115	10.2078	1.79218									62.9115	29	222.331									62.8514	0.136464	0.276798	0.454343
							62.9715	10.2078	1.79218									62.9715	29	222.542									62.9115	0.136464	0.276798	0.454343
							63.0315	10.2078	1.79218									63.0315	29	222.754									62.9715	0.136464	0.276798	0.454343
							63.0915	10.2078	1.79218									63.0915	29	222.965									63.0315	0.136464	0.276798	0.454343
							63.1516	10.2078	1.79218									63.1516	29	223.177									63.0915	0.136464	0.276798	0.454343
							63.2116	10.2078	1.79218									63.2116	29	223.389									63.1516	0.136464	0.276798	0.454343
							63.2716	10.2078	1.79218									63.2716	29	223.6									63.2116	0.136464	0.276798	0.454343
							63.3317	10.2078	1.79218									63.3317	29	223.812									63.2716	0.136464	0.276798	0.454343
							63.3917	10.2078	1.79218									63.3917	29	224.023									63.3317	0.136464	0.276798	0.454343
							63.4517	10.2078	1.79218									63.4517	29	224.235									63.3917	0.136464	0.276798	0.454343
							63.5118	10.2078	1.79218									63.5118	29	224.446									63.4517	0.136464	0.276798	0.454343
							63.5718	10.2078	1.79218									63.5718	29	224.658									63.5118	0.136464	0.276798	0.454343
							63.6318	10.2078	1.79218									63.6318	29	224.869									63.5718	0.136464	0.276798	0.454343
							63.6918	10.2078	1.79218									63.6918	29	225.081									63.6318	0.136464	0.276798	0.454343
							63.7519	10.2078	1.79218									63.7519	29	225.293									63.6918	0.136464	0.276798	0.454343
							63.8119	10.2078	1.79218									63.8119	29	225.504									63.7519	0.136464	0.276798	0.454343
							63.8719	10.2078	1.79218									63.8719	29	225.716									63.8119	0.136464	0.276798	0.454343
							63.932	10.2078	1.79218									63.932	29	225.927									63.8719	0.136464	0.276798	0.454343
							63.992	10.2078	1.79218									63.992	29	226.139									63.932	0.136464	0.276798	0.454343
							64.052	10.2078	1.79218									64.052	29	226.35									63.992	0.136464	0.276798	0.454343
							64.1121	10.2078	1.79218									64.1121	29	226.562									64.052	0.136464	0.276798	0.454343
							64.1721	10.2078	1.79218									64.1721	29	226.773									64.1121	0.136464	0.276798	0.454343
							64.2321	10.2078	1.79218									64.2321	29	226.985									64.1721	0.136464	0.276798	0.454343
							64.2921	10.2078	1.79218									64.2921	29	227.196									64.2321	0.136464	0.276798	0.454343
							64.3522	10.2078	1.79218									64.3522	29	227.408									64.2921	0.136464	0.276798	0.454343
							64.4122	10.2078	1.79218									64.4122	29	227.62									64.3522	0.136464	0.276798	0.454343
							64.4722	10.2078	1.79218									64.4722	29	227.831									64.4122	0.136464	0.276798	0.454343
							64.5323	10.2078	1.79218									64.5323	29	228.043									64.4722	0.136464	0.276798	0.454343
							64.5923	10.2078	1.79218									64.5923	29	228.254									64.5323	0.136464	0.276798	0.454343
							64.6523	10.2078	1.79218									64.6523	29	228.466									64.5923	0.136464	0.276798	0.454343
							64.7124	10.2078	1.79218									64.7124	29	228.677									64.6523	0.136464	0.276798	0.454343
							64.7724	10.2078	1.79218									64.7724	29	228.889									64.7124	0.136464	0.276798	0.454343
							64.8324	10.2078	1.79218									64.8324	29	229.1									64.7724	0.136464	0.276798	0.454343
							64.8924	10.2078	1.79218									64.8924	29	229.312									64.8324	0.136464	0.276798	0.454343
							64.9525	10.2078	1.79218									64.9525	29	229.524									64.8924	0.136464	0.276798	0.454343
							65.0125	10.2078	1.79218									65.0125	29	229.735									64.9525	0.136464	0.276798	0.454343
							65.0725	10.2078	1.79218									65.0725	29	229.947									65.0125	0.136464	0.276798	0.454343
							65.1326	10.2078	1.79218									65.1326	29	230.158									65.0725	0.136464	0.276798	0.454343
							65.1926	10.2078	1.79218									65.1926	29	230.37									65.1326	0.136464	0.276798	0.454343
							65.2526	10.2078	1.79218									65.2526	29	230.581									65.1926	0.136464	0.276798	0.454343
							65.3127	10.2078	1.79218									65.3127	29	230.793									65.2526	0.136464	0.276798	0.454343
							65.3727	10.2078	1.79218									65.3727	29	231.004									65.3127	0.136464	0.276798	0.454343
							65.4327	10.2078	1.79218									65.4327	29	231.216									65.3727	0.136464	0.276798	0.454343
							65.4927	10.2078	1.79218									65.4927	29	231.427									65.4327	0.136464	0.276798	0.454343
							65.5528	10.2078	1.79218									65.5528	29	231.639									65.4927	0.136464	0.276798	0.454343
							65.6128	10.2078	1.79218									65.6128	29	231.851									65.5528	0.136464	0.276798	0.454343
							65.6728	10.2078	1.79218									65.6728	29	232.062									65.6128	0.136464	0.276798	0.454343
							65.7329	10.2078	1.79218									65.7329	29	232.274									65.6728	0.136464	0.276798	0.454343
							65.7929	10.2078	1.79218									65.7929	29	232.485									65.7329	0.136464	0.276798	0.454343
							65.8529	10.2078	1.79218									65.8529	29	232.697									65.7929	0.136464	0.276798	0.454343
							65.913	10.2078	1.79218									65.913	29	232.908									65.8529	0.136464	0.276798	0.454343
							65.973	10.2078	1.79218									65.973	29	233.12									65.913	0.136464	0.276798	0.454343
							66.033	10.2078	1.79218									66.033	29	233.331									65.973	0.136464	0.276798	0.454343
							66.093	10.2078	1.79218									66.093	29	233.543									66.033	0.136464	0.276798	0.454343
							66.1531	10.2078	1.79218									66.1531	29	233.755									66.093	0.136464	0.276798	0.454343
							66.2131	10.2078	1.79218									66.2131	29	233.966									66.1531	0.136464	0.276798	0.454343
							66.2731	10.2078	1.79218									66.2731	29	234.178									66.2131	0.136464	0.276798	0.454343
							66.3332	10.2078	1.79218									66.3332	29	234.389									66.2731	0.136464	0.276798	0.454343
							66.3932	10.2078	1.79218									66.3932	29	234.601									66.3332	0.136464	0.276798	0.454343
							66.4532	10.2078	1.79218									66.4532	29	234.812									66.3932	0.136464	0.276798	0.454343
							66.5133	10.2078	1.79218									66.5133	29	235.024									66.4532	0.136464	0.276798	0.454343
							66.5733	10.2078	1.79218									66.5733	29	235.235									66.5133	0.136464	0.276798	0.454343
							66.6333	10.2078	1.79218									66.6333	29	235.447									66.5733	0.136464	0.276798	0.454343
							66.6933	10.2078	1.79218									66.6933	29	235.658									66.6333	0.136464	0.276798	0.454343
							66.7534	10.2078	1.79218									66.7534	29	235.87									66.6933	0.136464	0.276798	0.454343
							66.8134	10.2078	1.79218									66.8134	29	236.082									66.7534	0.136464	0.276798	0.454343
							66.8734	10.2078	1.79218									66.8734	29	236.293									66.8134	0.136464	0.276798	0.454343
							66.9335	10.2078	1.79218									66.9335	29	236.505									66.8734	0.136464	0.276798	0.454343
							66.9935	10.2078	1.79218									66.9935	29	236.716									66.9335	0.136464	0.276798	0.454343
							67.0535	10.2078	1.79218									67.0535	29	236.928									66.9935	0.136464	0.276798	0.454343
							67.1136	10.2078	1.79218									67.1136	29	237.139									67.0535	0.136464	0.276798	0.454343
							67.1736	10.2078	1.79218									67.1736	29	237.351									67.1136	0.136464	0.276798	0.454343
							67.2336	10.2078	1.79218									67.2336	29	237.562									67.1736	0.136464	0.276798	0.454343
							67.2936	10.2078	1.79218									67.2936	29	237.774									67.2336	0.136464	0.276798	0.454343
							67.3537	10.2078	1.79218									67.3537	29	237.986									67.2936	0.136464	0.276798	0.454343
							67.4137	10.2078	1.79218									67.4137	29	238.197									67.3537	0.136464	0.276798	0.454343
							67.4737	10.2078	1.79218									67.4737	29	238.409									67.4137	0.136464	0.276798	0.454343
							67.5338	10.2078	1.79218									67.5338	29	238.62									67.4737	0.136464	0.276798	0.454343
							67.5938	10.2078	1.79218									67.5938	29	238.832									67.5338	0.136464	0.276798	0.454343
							67.6538	10.2078	1.79218									67.6538	29	239.043									67.5938	0.136464	0.276798	0.454343
							67.7139	10.2078	1.79218									67.7139	29	239.255									67.6538	0.136464	0.276798	0.454343
							67.7739	10.2078	1.79218									67.7739	29	239.466									67.7139	0.136464	0.276798	0.454343
							67.8339	10.2078	1.79218									67.8339	29	239.678									67.7739	0.136464	0.276798	0.454343
							67.8939	10.2078	1.79218									67.8939	29	239.889									67.8339	0.136464	0.276798	0.454343
							67.954	10.2078	1.79218									67.954	29	240.101									67.8939	0.136464	0.276798	0.454343
							68.014	10.2078	1.79218									68.014	29	240.313									67.954	0.136464	0.276798	0.454343
							68.074	10.2078	1.79218									68.074	29	240.524									68.014	0.136464	0.276798	0.454343
							68.1341	10.2078	1.79218									68.1341	29	240.736									68.074	0.136464	0.276798	0.454343
							68.1941	10.2078	1.79218									68.1941	29	240.947									68.1341	0.136464	0.276798	0.454343
							68.2541	10.2078	1.79218									68.2541	29	241.159									68.1941	0.136464	0.276798	0.454343
							68.3142	10.2078	1.79218									68.3142	29	241.37									68.2541	0.136464	0.276798	0.454343
							68.3742	10.2078	1.79218									68.3742	29	241.582									68.3142	0.136464	0.276798	0.454343
							68.4342	10.2078	1.79218									68.4342	29	241.793									68.3742	0.136464	0.276798	0.454343
							68.4942	10.2078	1.79218									68.4942	29	242.005									68.4342	0.136464	0.276798	0.454343
							68.5543	10.2078	1.79218									68.5543	29	242.217									68.4942	0.136464	0.276798	0.454343
							68.6143	10.2078	1.79218									68.6143	29	242.428									68.5543	0.136464	0.276798	0.454343
							68.6743	10.2078	1.79218									68.6743	29	242.64									68.6143	0.136464	0.276798	0.454343
							68.7344	10.2078	1.79218									68.7344	29	242.851									68.6743	0.136464	0.276798	0.454343
							68.7944	10.2078	1.79218									68.7944	29	243.063									68.7344	0.136464	0.276798	0.454343
							68.8544	10.2078	1.79218									68.8544	29	243.274									68.7944	0.136464	0.276798	0.454343
							68.9145	10.2078	1.79218									68.9145	29	243.486									68.8544	0.136464	0.276798	0.454343
							68.9745	10.2078	1.79218									68.9745	29	243.697									68.9145	0.136464	0.276798	0.454343
							69.0345	10.2078	1.79218									69.0345	29	243.909									68.9745	0.136464	0.276798	0.454343
							69.0945	10.2078	1.79218									69.0945	29	244.12									69.0345	0.136464	0.276798	0.454343
							69.1546	10.2078	1.79218									69.1546	29	244.332									69.0945	0.136464	0.276798	0.454343
							69.2146	10.2078	1.79218									69.2146	29	244.544									69.1546	0.136464	0.276798	0.454343
							69.2746	10.2078	1.79218									69.2746	29	244.755									69.2146	0.136464	0.276798	0.454343
							69.3347	10.2078	1.79218									69.3347	29	244.967									69.2746	0.136464	0.276798	0.454343
							69.3947	10.2078	1.79218									69.3947	29	245.178									69.3347	0.136464	0.276798	0.454343
							69.4547	10.2078	1.79218									69.4547	29	245.39									69.3947	0.136464	0.276798	0.454343
							69.5148	10.2078	1.79218									69.5148	29	245.601									69.4547	0.136464	0.276798	0.454343
							69.5748	10.2078	1.79218									69.5748	29	245.813									69.5148	0.136464	0.276798	0.454343
							69.6348	10.2078	1.79218									69.6348	29	246.024									69.5748	0.136464	0.276798	0.454343
							69.6948	10.2078	1.79218									69.6948	29	246.236									69.6348	0.136464	0.276798	0.454343
							69.7549	10.2078	1.79218									69.7549	29	246.448									69.6948	0.136464	0.276798	0.454343
							69.8149	10.2078	1.79218									69.8149	29	246.659									69.7549	0.136464	0.276798	0.454343
							69.8749	10.2078	1.79218									69.8749	29	246.871									69.8149	0.136464	0.276798	0.454343
							69.935	10.2078	1.79218									69.935	29	247.082									69.8749	0.136464	0.276798	0.454343
							69.995	10.2078	1.79218									69.995	29	247.294									69.935	0.136464	0.276798	0.454343
							70.055	10.2078	1.79218									70.055	29	247.505									69.995	0.136464	0.276798	0.454343
							70.1151	10.2078	1.79218									70.1151	29	247.717									70.055	0.136464	0.276798	0.454343
							70.1751	10.2078	1.79218									70.1751	29	247.928									70.1151	0.136464	0.276798	0.454343
							70.2351	10.2078	1.79218									70.2351	29	248.14									70.1751	0.136464	0.276798	0.454343
							70.2951	10.2078	1.79218									70.2951	29	248.351									70.2351	0.136464	0.276798	0.454343
							70.3552	10.2078	1.79218									70.3552	29	248.563									70.2951	0.136464	0.276798	0.454343
							70.4152	10.2078	1.79218									70.4152	29	248.775									70.3552	0.136464	0.276798	0.454343
							70.4752	10.2078	1.79218									70.4752	29	248.986									70.4152	0.136464	0.276798	0.454343
							70.5353	10.2078	1.79218									70.5353	29	249.198									70.4752	0.136464	0.276798	0.454343
							70.5953	10.2078	1.79218									70.5953	29	249.409									70.5353	0.136464	0.276798	0.454343
							70.6553	10.2078	1.79218									70.6553	29	249.621									70.5953	0.136464	0.276798	0.454343
							70.7154	10.2078	1.79218									70.7154	29	249.832									70.6553	0.136464	0.276798	0.454343
							70.7754	10.2078	1.79218									70.7754	29	250.044									70.7154	0.136464	0.276798	0.454343
							70.8354	10.2078	1.79218									70.8354	29	250.255									70.7754	0.136464	0.276798	0.454343
							70.8954	10.2078	1.79218									70.8954	29	250.467									70.8354	0.136464	0.276798	0.454343
							70.9555	10.2078	1.79218									70.9555	29	250.679									70.8954	0.136464	0.276798	0.454343
							71.0155	10.2078	1.79218									71.0155	29	250.89									70.9555	0.136464	0.276798	0.454343
							71.0755	10.2078	1.79218									71.0755	29	251.102									71.0155	0.136464	0.276798	0.454343
							71.1356	10.2078	1.79218									71.1356	29	251.313									71.0755	0.136464	0.276798	0.454343
							71.1956	10.2078	1.79218									71.1956	29	251.525									71.1356	0.136464	0.276798	0.454343
							71.2556	10.2078	1.79218									71.2556	29	251.736									71.1956	0.136464	0.276798	0.454343
							71.3157	10.2078	1.79218									71.3157	29	251.948									71.2556	0.136464	0.276798	0.454343
							71.3757	10.2078	1.79218									71.3757	29	252.159									71.3157	0.136464	0.276798	0.454343
							71.4357	10.2078	1.79218									71.4357	29	252.371									71.3757	0.136464	0.276798	0.454343
							71.4957	10.2078	1.79218									71.4957	29	252.582									71.4357	0.136464	0.276798	0.454343
							71.5558	10.2078	1.79218									71.5558	29	252.794									71.4957	0.136464	0.276798	0.454343
							71.6158	10.2078	1.79218									71.6158	29	253.006									71.5558	0.136464	0.276798	0.454343
							71.6758	10.2078	1.79218									71.6758	29	253.217									71.6158	0.136464	0.276798	0.454343
							71.7359	10.2078	1.79218									71.7359	29	253.429									71.6758	0.136464	0.276798	0.454343
							71.7959	10.2078	1.79218									71.7959	29	253.64									71.7359	0.136464	0.276798	0.454343
							71.8559	10.2078	1.79218									71.8559	29	253.852									71.7959	0.136464	0.276798	0.454343
							71.916	10.2078	1.79218									71.916	29	254.063									71.8559	0.136464	0.276798	0.454343
							71.976	10.2078	1.79218									71.976	29	254.275									71.916	0.136464	0.276798	0.454343
							72.036	10.2078	1.79218									72.036	29	254.486									71.976	0.136464	0.276798	0.454343
							72.096	10.2078	1.79218									72.096	29	254.698									72.036	0.136464	0.276798	0.454343
							72.1561	10.2078	1.79218									72.1561	29	254.91									72.096	0.136464	0.276798	0.454343
							72.2161	10.2078	1.79218									72.2161	29	255.121									72.1561	0.136464	0.276798	0.454343
							72.2761	10.2078	1.79218									72.2761	29	255.333									72.2161	0.136464	0.276798	0.454343
							72.3362	10.2078	1.79218									72.3362	29	255.544									72.2761	0.136464	0.276798	0.454343
							72.3962	10.2078	1.79218									72.3962	29	255.756									72.3362	0.136464	0.276798	0.454343
							72.4562	10.2078	1.79218									72.4562	29	255.967									72.3962	0.136464	0.276798	0.454343
							72.5163	10.2078	1.79218									72.5163	29	256.179									72.4562	0.136464	0.276798	0.454343
							72.5763	10.2078	1.79218									72.5763	29	256.39									72.5163	0.136464	0.276798	0.454343
							72.6363	10.2078	1.79218									72.6363	29	256.602									72.5763	0.136464	0.276798	0.454343
							72.6963	10.2078	1.79218									72.6963	29	256.813									72.6363	0.136464	0.276798	0.454343
							72.7564	10.2078	1.79218									72.7564	29	257.025									72.6963	0.136464	0.276798	0.454343
							72.8164	10.2078	1.79218									72.8164	29	257.237									72.7564	0.136464	0.276798	0.454343
							72.8764	10.2078	1.79218									72.8764	29	257.448									72.8164	0.136464	0.276798	0.454343
							72.9365	10.2078	1.79218									72.9365	29	257.66									72.8764	0.136464	0.276798	0.454343
							72.9965	10.2078	1.79218									72.9965	29	257.871									72.9365	0.136464	0.276798	0.454343
							73.0565	10.2078	1.79218									73.0565	29	258.083									72.9965	0.136464	0.276798	0.454343
							73.1166	10.2078	1.79218									73.1166	29	258.294									73.0565	0.136464	0.276798	0.454343
							73.1766	10.2078	1.79218									73.1766	29	258.506									73.1166	0.136464	0.276798	0.454343
							73.2366	10.2078	1.79218									73.2366	29	258.717									73.1766	0.136464	0.276798	0.454343
							73.2966	10.2078	1.79218									73.2966	29	258.929									73.2366	0.136464	0.276798	0.454343
							73.3567	10.2078	1.79218									73.3567	29	259.141									73.2966	0.136464	0.276798	0.454343
							73.4167	10.2078	1.79218									73.4167	29	259.352									73.3567	0.136464	0.276798	0.454343
							73.4767	10.2078	1.79218									73.4767	29	259.564									73.4167	0.136464	0.276798	0.454343
							73.5368	10.2078	1.79218									73.5368	29	259.775									73.4767	0.136464	0.276798	0.454343
							73.5968	10.2078	1.79218									73.5968	29	259.987									73.5368	0.136464	0.276798	0.454343
							73.6568	10.2078	1.79218									73.6568	29	260.198									73.5968	0.136464	0.276798	0.454343
							73.7169	10.2078	1.79218									73.7169	29	260.41									73.6568	0.136464	0.276798	0.454343
							73.7769	10.2078	1.79218									73.7769	29	260.621									73.7169	0.136464	0.276798	0.454343
							73.8369	10.2078	1.79218									73.8369	29	260.833									73.7769	0.136464	0.276798	0.454343
							73.8969	10.2078	1.79218									73.8969	29	261.044									73.8369	0.136464	0.276798	0.454343
							73.957	10.2078	1.79218									73.957	29	261.256									73.8969	0.136464	0.276798	0.454343
							74.017	10.2078	1.79218									74.017	29	261.468									73.957	0.136464	0.276798	0.454343
							74.077	10.2078	1.79218									74.077	29	261.679									74.017	0.136464	0.276798	0.454343
							74.1371	10.2078	1.79218									74.1371	29	261.891									74.077	0.136464	0.276798	0.454343
							74.1971	10.2078	1.79218									74.1971	29	262.102									74.1371	0.136464	0.276798	0.454343
							74.2571	10.2078	1.79218									74.2571	29	262.314									74.1971	0.136464	0.276798	0.454343
							74.3172	10.2078	1.79218									74.3172	29	262.525									74.2571	0.136464	0.276798	0.454343
							74.3772	10.2078	1.79218									74.3772	29	262.737									74.3172	0.136464	0.276798	0.454343
							74.4372	10.2078	1.79218									74.4372	29	262.948									74.3772	0.136464	0.276798	0.454343
							74.4972	10.2078	1.79218									74.4972	29	263.16									74.4372	0.136464	0.276798	0.454343
							74.5573	10.2078	1.79218									74.5573	29	263.372									74.4972	0.136464	0.276798	0.454343
							74.6173	10.2078	1.79218									74.6173	29	263.583									74.5573	0.136464	0.276798	0.454343
							74.6773	10.2078	1.79218									74.6773	29	263.795									74.6173	0.136464	0.276798	0.454343
							74.7374	10.2078	1.79218									74.7374	29	264.006									74.6773	0.136464	0.276798	0.454343
							74.7974	10.2078	1.79218									74.7974	29	264.218									74.7374	0.136464	0.276798	0.454343
							74.8574	10.2078	1.79218									74.8574	29	264.429									74.7974	0.136464	0.276798	0.454343
							74.9175	10.2078	1.79218									74.9175	29	264.641									74.8574	0.136464	0.276798	0.454343
							74.9775	10.2078	1.79218									74.9775	29	264.852									74.9175	0.136464	0.276798	0.454343
							75.0375	10.2078	1.79218									75.0375	29	265.064									74.9775	0.136464	0.276798	0.454343
							75.0975	10.2078	1.79218									75.0975	29	265.275									75.0375	0.136464	0.276798	0.454343
							75.1576	10.2078	1.79218									75.1576	29	265.487									75.0975	0.136464	0.276798	0.454343
							75.2176	10.2078	1.79218									75.2176	29	265.699									75.1576	0.136464	0.276798	0.454343
							75.2776	10.2078	1.79218									75.2776	29	265.91									75.2176	0.136464	0.276798	0.454343
							75.3377	10.2078	1.79218									75.3377	29	266.122									75.2776	0.136464	0.276798	0.454343
							75.3977	10.2078	1.79218									75.3977	29	266.333									75.3377	0.136464	0.276798	0.454343
							75.4577	10.2078	1.79218									75.4577	29	266.545									75.3977	0.136464	0.276798	0.454343
							75.5178	10.2078	1.79218									75.5178	29	266.756									75.4577	0.136464	0.276798	0.454343
							75.5778	10.2078	1.79218									75.5778	29	266.968									75.5178	0.136464	0.276798	0.454343
							75.6378	10.2078	1.79218									75.6378	29	267.179									75.5778	0.136464	0.276798	0.454343
							75.6978	10.2078	1.79218									75.6978	29	267.391									75.6378	0.136464	0.276798	0.454343
							75.7579	10.2078	1.79218									75.7579	29	267.603									75.6978	0.136464	0.276798	0.454343
							75.8179	10.2078	1.79218									75.8179	29	267.814									75.7579	0.136464	0.276798	0.454343
							75.8779	10.2078	1.79218									75.8779	29	268.026									75.8179	0.136464	0.276798	0.454343
							75.938	10.2078	1.79218									75.938	29	268.237									75.8779	0.136464	0.276798	0.454343
							75.998	10.2078	1.79218									75.998	29	268.449									75.938	0.136464	0.276798	0.454343
							76.058	10.2078	1.79218									76.058	29	268.66									75.998	0.136464	0.276798	0.454343
							76.1181	10.2078	1.79218									76.1181	29	268.872									76.058	0.136464	0.276798	0.454343
							76.1781	10.2078	1.79218									76.1781	29	269.083									76.1181	0.136464	0.276798	0.454343
							76.2381	10.2078	1.79218									76.2381	29	269.295									76.1781	0.136464	0.276798	0.454343
							76.2981	10.2078	1.79218									76.2981	29	269.506									76.2381	0.136464	0.276798	0.454343
							76.3582	10.2078	1.79218									76.3582	29	269.718									76.2981	0.136464	0.276798	0.454343
							76.4182	10.2078	1.79218									76.4182	29	269.93									76.3582	0.136464	0.276798	0.454343
							76.4782	10.2078	1.79218									76.4782	29	270.141									76.4182	0.136464	0.276798	0.454343
							76.5383	10.2078	1.79218									76.5383	29	270.353									76.4782	0.136464	0.276798	0.454343
							76.5983	10.2078	1.79218									76.5983	29	270.564									76.5383	0.136464	0.276798	0.454343
							76.6583	10.2078	1.79218									76.6583	29	270.776									76.5983	0.136464	0.276798	0.454343
							76.7184	10.2078	1.79218									76.7184	29	270.987									76.6583	0.136464	0.276798	0.454343
							76.7784	10.2078	1.79218									76.7784	29	271.199									76.7184	0.136464	0.276798	0.454343
							76.8384	10.2078	1.79218									76.8384	29	271.41									76.7784	0.136464	0.276798	0.454343
							76.8984	10.2078	1.79218									76.8984	29	271.622									76.8384	0.136464	0.276798	0.454343
							76.9585	10.2078	1.79218									76.9585	29	271.834									76.8984	0.136464	0.276798	0.454343
							77.0185	10.2078	1.79218									77.0185	29	272.045									76.9585	0.136464	0.276798	0.454343
							77.0785	10.2078	1.79218									77.0785	29	272.257									77.0185	0.136464	0.276798	0.454343
							77.1386	10.2078	1.79218									77.1386	29	272.468									77.0785	0.136464	0.276798	0.454343
							77.1986	10.2078	1.79218									77.1986	29	272.68									77.1386	0.136464	0.276798	0.454343
							77.2586	10.2078	1.79218									77.2586	29	272.891									77.1986	0.136464	0.276798	0.454343
							77.3187	10.2078	1.79218									77.3187	29	273.103									77.2586	0.136464	0.276798	0.454343
							77.3787	10.2078	1.79218									77.3787	29	273.314									77.3187	0.136464	0.276798	0.454343
							77.4387	10.2078	1.79218									77.4387	29	273.526									77.3787	0.136464	0.276798	0.454343
							77.4987	10.2078	1.79218									77.4987	29	273.737									77.4387	0.136464	0.276798	0.454343
							77.5588	10.2078	1.79218									77.5588	29	273.949									77.4987	0.136464	0.276798	0.454343
							77.6188	10.2078	1.79218									77.6188	29	274.161									77.5588	0.136464	0.276798	0.454343
							77.6788	10.2078	1.79218									77.6788	29	274.372									77.6188	0.136464	0.276798	0.454343
							77.7389	10.2078	1.79218									77.7389	29	274.584									77.6788	0.136464	0.276798	0.454343
							77.7989	10.2078	1.79218									77.7989	29	274.795									77.7389	0.136464	0.276798	0.454343
							77.8589	10.2078	1.79218									77.8589	29	275.007									77.7989	0.136464	0.276798	0.454343
							77.919	10.2078	1.79218									77.919	29	275.218									77.8589	0.136464	0.276798	0.454343
							77.979	10.2078	1.79218									77.979	29	275.43									77.919	0.136464	0.276798	0.454343
							78.039	10.2078	1.79218									78.039	29	275.641									77.979	0.136464	0.276798	0.454343
							78.099	10.2078	1.79218									78.099	29	275.853									78.039	0.136464	0.276798	0.454343
							78.1591	10.2078	1.79218									78.1591	29	276.065									78.099	0.136464	0.276798	0.454343
							78.2191	10.2078	1.79218									78.2191	29	276.276									78.1591	0.136464	0.276798	0.454343
							78.2791	10.2078	1.79218									78.2791	29	276.488									78.2191	0.136464	0.276798	0.454343
							78.3392	10.2078	1.79218									78.3392	29	276.699									78.2791	0.136464	0.276798	0.454343
							78.3992	10.2078	1.79218									78.3992	29	276.911									78.3392	0.136464	0.276798	0.454343
							78.4592	10.2078	1.79218									78.4592	29	277.122									78.3992	0.136464	0.276798	0.454343
							78.5193	10.2078	1.79218									78.5193	29	277.334									78.4592	0.136464	0.276798	0.454343
							78.5793	10.2078	1.79218									78.5793	29	277.545									78.5193	0.136464	0.276798	0.454343
							78.6393	10.2078	1.79218									78.6393	29	277.757									78.5793	0.136464	0.276798	0.454343
							78.6993	10.2078	1.79218									78.6993	29	277.968									78.6393	0.136464	0.276798	0.454343
							78.7594	10.2078	1.79218									78.7594	29	278.18									78.6993	0.136464	0.276798	0.454343
							78.8194	10.2078	1.79218									78.8194	29	278.392									78.7594	0.136464	0.276798	0.454343
							78.8794	10.2078	1.79218									78.8794	29	278.603									78.8194	0.136464	0.276798	0.454343
							78.9395	10.2078	1.79218									78.9395	29	278.815									78.8794	0.136464	0.276798	0.454343
							78.9995	10.2078	1.79218									78.9995	29	279.026									78.9395	0.136464	0.276798	0.454343
							79.0595	10.2078	1.79218									79.0595	29	279.238									78.9995	0.136464	0.276798	0.454343
							79.1196	10.2078	1.79218									79.1196	29	279.449									79.0595	0.136464	0.276798	0.454343
							79.1796	10.2078	1.79218									79.1796	29	279.661									79.1196	0.136464	0.276798	0.454343
							79.2396	10.2078	1.79218									79.2396	29	279.872									79.1796	0.136464	0.276798	0.454343
							79.2996	10.2078	1.79218									79.2996	29	280.084									79.2396	0.136464	0.276798	0.454343
							79.3597	10.2078	1.79218									79.3597	29	280.296									79.2996	0.136464	0.276798	0.454343
							79.4197	10.2078	1.79218									79.4197	29	280.507									79.3597	0.136464	0.276798	0.454343
							79.4797	10.2078	1.79218									79.4797	29	280.719									79.4197	0.136464	0.276798	0.454343
							79.5398	10.2078	1.79218									79.5398	29	280.93									79.4797	0.136464	0.276798	0.454343
							79.5998	10.2078	1.79218									79.5998	29	281.142									79.5398	0.136464	0.276798	0.454343
							79.6598	10.2078	1.79218									79.6598	29	281.353									79.5998	0.136464	0.276798	0.454343
							79.7199	10.2078	1.79218									79.7199	29	281.565									79.6598	0.136464	0.276798	0.454343
							79.7799	10.2078	1.79218									79.7799	29	281.776									79.7199	0.136464	0.276798	0.454343
							79.8399	10.2078	1.79218									79.8399	29	281.988									79.7799	0.136464	0.276798	0.454343
							79.8999	10.2078	1.79218									79.8999	29	282.199									79.8399	0.136464	0.276798	0.454343
							79.96	10.2078	1.79218									79.96	29	282.411									79.8999	0.136464	0.276798	0.454343
							80.02	10.2078	1.79218									80.02	29	282.623									79.96	0.136464	0.276798	0.454343
							80.08	10.2078	1.79218									80.08	29	282.834									80.02	0.136464	0.276798	0.454343
							80.1401	10.2078	1.79218									80.1401	29	283.046									80.08	0.136464	0.276798	0.454343
							80.2001	10.2078	1.79218									80.2001	29	283.257									80.1401	0.136464	0.276798	0.454343
							80.2601	10.2078	1.79218									80.2601	29	283.469									80.2001	0.136464	0.276798	0.454343
							80.3202	10.2078	1.79218									80.3202	29	283.68									80.2601	0.136464	0.276798	0.454343
							80.3802	10.2078	1.79218									80.3802	29	283.892									80.3202	0.136464	0.276798	0.454343
							80.4402	10.2078	1.79218									80.4402	29	284.103									80.3802	0.136464	0.276798	0.454343
							80.5003	10.2078	1.79218									80.5003	29	284.315									80.4402	0.136464	0.276798	0.454343
							80.5603	10.2078	1.79218									80.5603	29	284.527									80.5003	0.136464	0.276798	0.454343
							80.6203	10.2078	1.79218									80.6203	29	284.738									80.5603	0.136464	0.276798	0.454343
							80.6803	10.2078	1.79218									80.6803	29	284.95									80.6203	0.136464	0.276798	0.454343
							80.7404	10.2078	1.79218									80.7404	29	285.161									80.6803	0.136464	0.276798	0.454343
							80.8004	10.2078	1.79218									80.8004	29	285.373									80.7404	0.136464	0.276798	0.454343
							80.8604	10.2078	1.79218									80.8604	29	285.584									80.8004	0.136464	0.276798	0.454343
							80.9205	10.2078	1.79218									80.9205	29	285.796									80.8604	0.136464	0.276798	0.454343
							80.9805	10.2078	1.79218									80.9805	29	286.007									80.9205	0.136464	0.276798	0.454343
							81.0405	10.2078	1.79218									81.0405	29	286.219									80.9805	0.136464	0.276798	0.454343
							81.1006	10.2078	1.79218									81.1006	29	286.43									81.0405	0.136464	0.276798	0.454343
							81.1606	10.2078	1.79218									81.1606	29	286.642									81.1006	0.136464	0.276798	0.454343
							81.2206	10.2078	1.79218									81.2206	29	286.854									81.1606	0.136464	0.276798	0.454343
							81.2806	10.2078	1.79218									81.2806	29	287.065									81.2206	0.136464	0.276798	0.454343
							81.3407	10.2078	1.79218									81.3407	29	287.277									81.2806	0.136464	0.276798	0.454343
							81.4007	10.2078	1.79218									81.4007	29	287.488									81.3407	0.136464	0.276798	0.454343
							81.4607	10.2078	1.79218									81.4607	29	287.7									81.4007	0.136464	0.276798	0.454343
							81.5208	10.2078	1.79218									81.5208	29	287.911									81.4607	0.136464	0.276798	0.454343
							81.5808	10.2078	1.79218									81.5808	29	288.123									81.5208	0.136464	0.276798	0.454343
							81.6408	10.2078	1.79218									81.6408	29	288.334									81.5808	0.136464	0.276798	0.454343
							81.7009	10.2078	1.79218									81.7009	29	288.546									81.6408	0.136464	0.276798	0.454343
							81.7609	10.2078	1.79218									81.7609	29	288.758									81.7009	0.136464	0.276798	0.454343
							81.8209	10.2078	1.79218									81.8209	29	288.969									81.7609	0.136464	0.276798	0.454343
							81.8809	10.2078	1.79218									81.8809	29	289.181									81.8209	0.136464	0.276798	0.454343
							81.941	10.2078	1.79218									81.941	29	289.392									81.8809	0.136464	0.276798	0.454343
							82.001	10.2078	1.79218									82.001	29	289.604									81.941	0.136464	0.276798	0.454343
							82.061	10.2078	1.79218									82.061	29	289.815									82.001	0.136464	0.276798	0.454343
							82.1211	10.2078	1.79218									82.1211	29	290.027									82.061	0.136464	0.276798	0.454343
							82.1811	10.2078	1.79218									82.1811	29	290.238									82.1211	0.136464	0.276798	0.454343
							82.2411	10.2078	1.79218									82.2411	29	290.45									82.1811	0.136464	0.276798	0.454343
							82.3012	10.2078	1.79218									82.3012	29	290.661									82.2411	0.136464	0.276798	0.454343
							82.3612	10.2078	1.79218									82.3612	29	290.873									82.3012	0.136464	0.276798	0.454343
							82.4212	10.2078	1.79218									82.4212	29	291.085									82.3612	0.136464	0.276798	0.454343
							82.4812	10.2078	1.79218									82.4812	29	291.296									82.4212	0.136464	0.276798	0.454343
							82.5413	10.2078	1.79218									82.5413	29	291.508									82.4812	0.136464	0.276798	0.454343
							82.6013	10.2078	1.79218									82.6013	29	291.719									82.5413	0.136464	0.276798	0.454343
							82.6613	10.2078	1.79218									82.6613	29	291.931									82.6013	0.136464	0.276798	0.454343
							82.7214	10.2078	1.79218									82.7214	29	292.142									82.6613	0.136464	0.276798	0.454343
							82.7814	10.2078	1.79218									82.7814	29	292.354									82.7214	0.136464	0.276798	0.454343
							82.8414	10.2078	1.79218									82.8414	29	292.565									82.7814	0.136464	0.276798	0.454343
							82.9015	10.2078	1.79218									82.9015	29	292.777									82.8414	0.136464	0.276798	0.454343
							82.9615	10.2078	1.79218									82.9615	29	292.989									82.9015	0.136464	0.276798	0.454343
							83.0215	10.2078	1.79218									83.0215	29	293.2									82.9615	0.136464	0.276798	0.454343
							83.0815	10.2078	1.79218									83.0815	29	293.412									83.0215	0.136464	0.276798	0.454343
							83.1416	10.2078	1.79218									83.1416	29	293.623									83.0815	0.136464	0.276798	0.454343
							83.2016	10.2078	1.79218									83.2016	29	293.835									83.1416	0.136464	0.276798	0.454343
							83.2616	10.2078	1.79218									83.2616	29	294.046									83.2016	0.136464	0.276798	0.454343
							83.3217	10.2078	1.79218									83.3217	29	294.258									83.2616	0.136464	0.276798	0.454343
							83.3817	10.2078	1.79218									83.3817	29	294.469									83.3217	0.136464	0.276798	0.454343
							83.4417	10.2078	1.79218									83.4417	29	294.681									83.3817	0.136464	0.276798	0.454343
							83.5018	10.2078	1.79218									83.5018	29	294.893									83.4417	0.136464	0.276798	0.454343
							83.5618	10.2078	1.79218									83.5618	29	295.104									83.5018	0.136464	0.276798	0.454343
							83.6218	10.2078	1.79218									83.6218	29	295.316									83.5618	0.136464	0.276798	0.454343
							83.6818	10.2078	1.79218									83.6818	29	295.527									83.6218	0.136464	0.276798	0.454343
							83.7419	10.2078	1.79218									83.7419	29	295.739									83.6818	0.136464	0.276798	0.454343
							83.8019	10.2078	1.79218									83.8019	29	295.95									83.7419	0.136464	0.276798	0.454343
							83.8619	10.2078	1.79218									83.8619	29	296.162									83.8019	0.136464	0.276798	0.454343
							83.922	10.2078	1.79218									83.922	29	296.373									83.8619	0.136464	0.276798	0.454343
							83.982	10.2078	1.79218									83.982	29	296.585									83.922	0.136464	0.276798	0.454343
							84.042	10.2078	1.79218									84.042	29	296.796									83.982	0.136464	0.276798	0.454343
							84.1021	10.2078	1.79218									84.1021	29	297.008									84.042	0.136464	0.276798	0.454343
							84.1621	10.2078	1.79218									84.1621	29	297.22									84.1021	0.136464	0.276798	0.454343
							84.2221	10.2078	1.79218									84.2221	29	297.431									84.1621	0.136464	0.276798	0.454343
							84.2821	10.2078	1.79218									84.2821	29	297.643									84.2221	0.136464	0.276798	0.454343
							84.3422	10.2078	1.79218									84.3422	29	297.854									84.2821	0.136464	0.276798	0.454343
							84.4022	10.2078	1.79218									84.4022	29	298.066									84.3422	0.136464	0.276798	0.454343
							84.4622	10.2078	1.79218									84.4622	29	298.277									84.4022	0.136464	0.276798	0.454343
							84.5223	10.2078	1.79218									84.5223	29	298.489									84.4622	0.136464	0.276798	0.454343
							84.5823	10.2078	1.79218									84.5823	29	298.7									84.5223	0.136464	0.276798	0.454343
							84.6423	10.2078	1.79218									84.6423	29	298.912									84.5823	0.136464	0.276798	0.454343
							84.7024	10.2078	1.79218									84.7024	29	299.124									84.6423	0.136464	0.276798	0.454343
							84.7624	10.2078	1.79218									84.7624	29	299.335									84.7024	0.136464	0.276798	0.454343
							84.8224	10.2078	1.79218									84.8224	29	299.547									84.7624	0.136464	0.276798	0.454343
							84.8824	10.2078	1.79218									84.8824	29	299.758									84.8224	0.136464	0.276798	0.454343
							84.9425	10.2078	1.79218									84.9425	29	299.97									84.8824	0.136464	0.276798	0.454343
							85.0025	10.2078	1.79218									85.0025	29	300.181									84.9425	0.136464	0.276798	0.454343
							85.0625	10.2078	1.79218									85.0625	29	300.393									85.0025	0.136464	0.276798	0.454343
							85.1226	10.2078	1.79218									85.1226	29	300.604									85.0625	0.136464	0.276798	0.454343
							85.1826	10.2078	1.79218									85.1826	29	300.816									85.1226	0.136464	0.276798	0.454343
							85.2426	10.2078	1.79218									85.2426	29	301.027									85.1826	0.136464	0.276798	0.454343
							85.3027	10.2078	1.79218									85.3027	29	301.239									85.2426	0.136464	0.276798	0.454343
							85.3627	10.2078	1.79218									85.3627	29	301.451									85.3027	0.136464	0.276798	0.454343
							85.4227	10.2078	1.79218									85.4227	29	301.662									85.3627	0.136464	0.276798	0.454343
							85.4827	10.2078	1.79218									85.4827	29	301.874									85.4227	0.136464	0.276798	0.454343
							85.5428	10.2078	1.79218									85.5428	29	302.085									85.4827	0.136464	0.276798	0.454343
							85.6028	10.2078	1.79218									85.6028	29	302.297									85.5428	0.136464	0.276798	0.454343
							85.6628	10.2078	1.79218									85.6628	29	302.508									85.6028	0.136464	0.276798	0.454343
							85.7229	10.2078	1.79218									85.7229	29	302.72									85.6628	0.136464	0.276798	0.454343
							85.7829	10.2078	1.79218									85.7829	29	302.931									85.7229	0.136464	0.276798	0.454343
							85.8429	10.2078	1.79218									85.8429	29	303.143									85.7829	0.136464	0.276798	0.454343
							85.903	10.2078	1.79218									85.903	29	303.355									85.8429	0.136464	0.276798	0.454343
							85.963	10.2078	1.79218									85.963	29	303.566									85.903	0.136464	0.276798	0.454343
							86.023	10.2078	1.79218									86.023	29	303.778									85.963	0.136464	0.276798	0.454343
							86.083	10.2078	1.79218									86.083	29	303.989									86.023	0.136464	0.276798	0.454343
							86.1431	10.2078	1.79218									86.1431	29	304.201									86.083	0.136464	0.276798	0.454343
							86.2031	10.2078	1.79218									86.2031	29	304.412									86.1431	0.136464	0.276798	0.454343
							86.2631	10.2078	1.79218									86.2631	29	304.624									86.2031	0.136464	0.276798	0.454343
							86.3232	10.2078	1.79218									86.3232	29	304.835									86.2631	0.136464	0.276798	0.454343
							86.3832	10.2078	1.79218									86.3832	29	305.047									86.3232	0.136464	0.276798	0.454343
							86.4432	10.2078	1.79218									86.4432	29	305.258									86.3832	0.136464	0.276798	0.454343
							86.5033	10.2078	1.79218									86.5033	29	305.47									86.4432	0.136464	0.276798	0.454343
							86.5633	10.2078	1.79218									86.5633	29	305.682									86.5033	0.136464	0.276798	0.454343
							86.6233	10.2078	1.79218									86.6233	29	305.893									86.5633	0.136464	0.276798	0.454343
							86.6833	10.2078	1.79218									86.6833	29	306.105									86.6233	0.136464	0.276798	0.454343
							86.7434	10.2078	1.79218									86.7434	29	306.316									86.6833	0.136464	0.276798	0.454343
							86.8034	10.2078	1.79218									86.8034	29	306.528									86.7434	0.136464	0.276798	0.454343
							86.8634	10.2078	1.79218									86.8634	29	306.739									86.8034	0.136464	0.276798	0.454343
							86.9235	10.2078	1.79218									86.9235	29	306.951									86.8634	0.136464	0.276798	0.454343
							86.9835	10.2078	1.79218									86.9835	29	307.162									86.9235	0.136464	0.276798	0.454343
							87.0435	10.2078	1.79218									87.0435	29	307.374									86.9835	0.136464	0.276798	0.454343
							87.1036	10.2078	1.79218									87.1036	29	307.586									87.0435	0.136464	0.276798	0.454343
							87.1636	10.2078	1.79218									87.1636	29	307.797									87.1036	0.136464	0.276798	0.454343
							87.2236	10.2078	1.79218									87.2236	29	308.009									87.1636	0.136464	0.276798	0.454343
							87.2836	10.2078	1.79218									87.2836	29	308.22									87.2236	0.136464	0.276798	0.454343
							87.3437	10.2078	1.79218									87.3437	29	308.432									87.2836	0.136464	0.276798	0.454343
							87.4037	10.2078	1.79218									87.4037	29	308.643									87.3437	0.136464	0.276798	0.454343
							87.4637	10.2078	1.79218									87.4637	29	308.855									87.4037	0.136464	0.276798	0.454343
							87.5238	10.2078	1.79218									87.5238	29	309.066									87.4637	0.136464	0.276798	0.454343
							87.5838	10.2078	1.79218									87.5838	29	309.278									87.5238	0.136464	0.276798	0.454343
							87.6438	10.2078	1.79218									87.6438	29	309.489									87.5838	0.136464	0.276798	0.454343
							87.7039	10.2078	1.79218									87.7039	29	309.701									87.6438	0.136464	0.276798	0.454343
							87.7639	10.2078	1.79218									87.7639	29	309.913									87.7039	0.136464	0.276798	0.454343
							87.8239	10.2078	1.79218									87.8239	29	310.124									87.7639	0.136464	0.276798	0.454343
							87.8839	10.2078	1.79218									87.8839	29	310.336									87.8239	0.136464	0.276798	0.454343
							87.944	10.2078	1.79218									87.944	29	310.547									87.8839	0.136464	0.276798	0.454343
							88.004	10.2078	1.79218									88.004	29	310.759									87.944	0.136464	0.276798	0.454343
							88.064	10.2078	1.79218									88.064	29	310.97									88.004	0.136464	0.276798	0.454343
							88.1241	10.2078	1.79218									88.1241	29	311.182									88.064	0.136464	0.276798	0.454343
							88.1841	10.2078	1.79218									88.1841	29	311.393									88.1241	0.136464	0.276798	0.454343
							88.2441	10.2078	1.79218									88.2441	29	311.605									88.1841	0.136464	0.276798	0.454343
							88.3042	10.2078	1.79218									88.3042	29	311.817									88.2441	0.136464	0.276798	0.454343
							88.3642	10.2078	1.79218									88.3642	29	312.028									88.3042	0.136464	0.276798	0.454343
							88.4242	10.2078	1.79218									88.4242	29	312.24									88.3642	0.136464	0.276798	0.454343
							88.4842	10.2078	1.79218									88.4842	29	312.451									88.4242	0.136464	0.276798	0.454343
							88.5443	10.2078	1.79218									88.5443	29	312.663									88.4842	0.136464	0.276798	0.454343
							88.6043	10.2078	1.79218									88.6043	29	312.874									88.5443	0.136464	0.276798	0.454343
							88.6643	10.2078	1.79218									88.6643	29	313.086									88.6043	0.136464	0.276798	0.454343
							88.7244	10.2078	1.79218									88.7244	29	313.297									88.6643	0.136464	0.276798	0.454343
							88.7844	10.2078	1.79218									88.7844	29	313.509									88.7244	0.136464	0.276798	0.454343
							88.8444	10.2078	1.79218									88.8444	29	313.72									88.7844	0.136464	0.276798	0.454343
							88.9045	10.2078	1.79218									88.9045	29	313.932									88.8444	0.136464	0.276798	0.454343
							88.9645	10.2078	1.79218									88.9645	29	314.144									88.9045	0.136464	0.276798	0.454343
							89.0245	10.2078	1.79218									89.0245	29	314.355									88.9645	0.136464	0.276798	0.454343
							89.0845	10.2078	1.79218									89.0845	29	314.567									89.0245	0.136464	0.276798	0.454343
							89.1446	10.2078	1.79218									89.1446	29	314.778									89.0845	0.136464	0.276798	0.454343
							89.2046	10.2078	1.79218									89.2046	29	314.99									89.1446	0.136464	0.276798	0.454343
							89.2646	10.2078	1.79218									89.2646	29	315.201									89.2046	0.136464	0.276798	0.454343
							89.3247	10.2078	1.79218									89.3247	29	315.413									89.2646	0.136464	0.276798	0.454343
							89.3847	10.2078	1.79218									89.3847	29	315.624									89.3247	0.136464	0.276798	0.454343
							89.4447	10.2078	1.79218									89.4447	29	315.836									89.3847	0.136464	0.276798	0.454343
							89.5048	10.2078	1.79218									89.5048	29	316.048									89.4447	0.136464	0.276798	0.454343
							89.5648	10.2078	1.79218									89.5648	29	316.259									89.5048	0.136464	0.276798	0.454343
							89.6248	10.2078	1.79218									89.6248	29	316.471									89.5648	0.136464	0.276798	0.454343
							89.6848	10.2078	1.79218									89.6848	29	316.682									89.6248	0.136464	0.276798	0.454343
							89.7449	10.2078	1.79218									89.7449	29	316.894									89.6848	0.136464	0.276798	0.454343
							89.8049	10.2078	1.79218									89.8049	29	317.105									89.7449	0.136464	0.276798	0.454343
							89.8649	10.2078	1.79218									89.8649	29	317.317									89.8049	0.136464	0.276798	0.454343
							89.925	10.2078	1.79218									89.925	29	317.528									89.8649	0.136464	0.276798	0.454343
							89.985	10.2078	1.79218									89.985	29	317.74									89.925	0.136464	0.276798	0.454343
							90.045	10.2078	1.79218									90.045	29	317.951									89.985	0.136464	0.276798	0.454343
							90.1051	10.2078	1.79218									90.1051	29	318.163									90.045	0.136464	0.276798	0.454343
							90.1651	10.2078	1.79218									90.1651	29	318.375									90.1051	0.136464	0.276798	0.454343
							90.2251	10.2078	1.79218									90.2251	29	318.586									90.1651	0.136464	0.276798	0.454343
							90.2851	10.2078	1.79218									90.2851	29	318.798									90.2251	0.136464	0.276798	0.454343
							90.3452	10.2078	1.79218									90.3452	29	319.009									90.2851	0.136464	0.276798	0.454343
							90.4052	10.2078	1.79218									90.4052	29	319.221									90.3452	0.136464	0.276798	0.454343
							90.4652	10.2078	1.79218									90.4652	29	319.432									90.4052	0.136464	0.276798	0.454343
							90.5253	10.2078	1.79218									90.5253	29	319.644									90.4652	0.136464	0.276798	0.454343
							90.5853	10.2078	1.79218									90.5853	29	319.855									90.5253	0.136464	0.276798	0.454343
							90.6453	10.2078	1.79218									90.6453	29	320.067									90.5853	0.136464	0.276798	0.454343
							90.7054	10.2078	1.79218									90.7054	29	320.279									90.6453	0.136464	0.276798	0.454343
							90.7654	10.2078	1.79218									90.7654	29	320.49									90.7054	0.136464	0.276798	0.454343
							90.8254	10.2078	1.79218									90.8254	29	320.702									90.7654	0.136464	0.276798	0.454343
							90.8854	10.2078	1.79218									90.8854	29	320.913									90.8254	0.136464	0.276798	0.454343
							90.9455	10.2078	1.79218									90.9455	29	321.125									90.8854	0.136464	0.276798	0.454343
							91.0055	10.2078	1.79218									91.0055	29	321.336									90.9455	0.136464	0.276798	0.454343
							91.0655	10.2078	1.79218									91.0655	29	321.548									91.0055	0.136464	0.276798	0.454343
							91.1256	10.2078	1.79218									91.1256	29	321.759									91.0655	0.136464	0.276798	0.454343
							91.1856	10.2078	1.79218									91.1856	29	321.971									91.1256	0.136464	0.276798	0.454343
							91.2456	10.2078	1.79218									91.2456	29	322.182									91.1856	0.136464	0.276798	0.454343
							91.3057	10.2078	1.79218									91.3057	29	322.394									91.2456	0.136464	0.276798	0.454343
							91.3657	10.2078	1.79218									91.3657	29	322.606									91.3057	0.136464	0.276798	0.454343
							91.4257	10.2078	1.79218									91.4257	29	322.817									91.3657	0.136464	0.276798	0.454343
							91.4857	10.2078	1.79218									91.4857	29	323.029									91.4257	0.136464	0.276798	0.454343
							91.5458	10.2078	1.79218									91.5458	29	323.24									91.4857	0.136464	0.276798	0.454343
							91.6058	10.2078	1.79218									91.6058	29	323.452									91.5458	0.136464	0.276798	0.454343
							91.6658	10.2078	1.79218									91.6658	29	323.663									91.6058	0.136464	0.276798	0.454343
							91.7259	10.2078	1.79218									91.7259	29	323.875									91.6658	0.136464	0.276798	0.454343
							91.7859	10.2078	1.79218									91.7859	29	324.086									91.7259	0.136464	0.276798	0.454343
							91.8459	10.2078	1.79218									91.8459	29	324.298									91.7859	0.136464	0.276798	0.454343
							91.906	10.2078	1.79218									91.906	29	324.51									91.8459	0.136464	0.276798	0.454343
							91.966	10.2078	1.79218									91.966	29	324.721									91.906	0.136464	0.276798	0.454343
							92.026	10.2078	1.79218									92.026	29	324.933									91.966	0.136464	0.276798	0.454343
							92.086	10.2078	1.79218									92.086	29	325.144									92.026	0.136464	0.276798	0.454343
							92.1461	10.2078	1.79218									92.1461	29	325.356									92.086	0.136464	0.276798	0.454343
							92.2061	10.2078	1.79218									92.2061	29	325.567									92.1461	0.136464	0.276798	0.454343
							92.2661	10.2078	1.79218									92.2661	29	325.779									92.2061	0.136464	0.276798	0.454343
							92.3262	10.2078	1.79218									92.3262	29	325.99									92.2661	0.136464	0.276798	0.454343
							92.3862	10.2078	1.79218									92.3862	29	326.202									92.3262	0.136464	0.276798	0.454343
							92.4462	10.2078	1.79218									92.4462	29	326.413									92.3862	0.136464	0.276798	0.454343
							92.5063	10.2078	1.79218									92.5063	29	326.625									92.4462	0.136464	0.276798	0.454343
							92.5663	10.2078	1.79218									92.5663	29	326.837									92.5063	0.136464	0.276798	0.454343
							92.6263	10.2078	1.79218									92.6263	29	327.048									92.5663	0.136464	0.276798	0.454343
							92.6863	10.2078	1.79218									92.6863	29	327.26									92.6263	0.136464	0.276798	0.454343
							92.7464	10.2078	1.79218									92.7464	29	327.471									92.6863	0.136464	0.276798	0.454343
							92.8064	10.2078	1.79218									92.8064	29	327.683									92.7464	0.136464	0.276798	0.454343
							92.8664	10.2078	1.79218									92.8664	29	327.894									92.8064	0.136464	0.276798	0.454343
							92.9265	10.2078	1.79218									92.9265	29	328.106									92.8664	0.136464	0.276798	0.454343
							92.9865	10.2078	1.79218									92.9865	29	328.317									92.9265	0.136464	0.276798	0.454343
							93.0465	10.2078	1.79218									93.0465	29	328.529									92.9865	0.136464	0.276798	0.454343
							93.1066	10.2078	1.79218									93.1066	29	328.741									93.0465	0.136464	0.276798	0.454343
							93.1666	10.2078	1.79218									93.1666	29	328.952									93.1066	0.136464	0.276798	0.454343
							93.2266	10.2078	1.79218									93.2266	29	329.164									93.1666	0.136464	0.276798	0.454343
							93.2866	10.2078	1.79218									93.2866	29	329.375									93.2266	0.136464	0.276798	0.454343
							93.3467	10.2078	1.79218									93.3467	29	329.587									93.2866	0.136464	0.276798	0.454343
							93.4067	10.2078	1.79218									93.4067	29	329.798									93.3467	0.136464	0.276798	0.454343
							93.4667	10.2078	1.79218									93.4667	29	330.01									93.4067	0.136464	0.276798	0.454343
							93.5268	10.2078	1.79218									93.5268	29	330.221									93.4667	0.136464	0.276798	0.454343
							93.5868	10.2078	1.79218									93.5868	29	330.433									93.5268	0.136464	0.276798	0.454343
							93.6468	10.2078	1.79218									93.6468	29	330.644									93.5868	0.136464	0.276798	0.454343
							93.7069	10.2078	1.79218									93.7069	29	330.856									93.6468	0.136464	0.276798	0.454343
							93.7669	10.2078	1.79218									93.7669	29	331.068									93.7069	0.136464	0.276798	0.454343
							93.8269	10.2078	1.79218									93.8269	29	331.279									93.7669	0.136464	0.276798	0.454343
							93.8869	10.2078	1.79218									93.8869	29	331.491									93.8269	0.136464	0.276798	0.454343
							93.947	10.2078	1.79218									93.947	29	331.702									93.8869	0.136464	0.276798	0.454343
							94.007	10.2078	1.79218									94.007	29	331.914									93.947	0.136464	0.276798	0.454343
							94.067	10.2078	1.79218									94.067	29	332.125									94.007	0.136464	0.276798	0.454343
							94.1271	10.2078	1.79218									94.1271	29	332.337									94.067	0.136464	0.276798	0.454343
							94.1871	10.2078	1.79218									94.1871	29	332.548									94.1271	0.136464	0.276798	0.454343
							94.2471	10.2078	1.79218									94.2471	29	332.76									94.1871	0.136464	0.276798	0.454343
							94.3072	10.2078	1.79218									94.3072	29	332.972									94.2471	0.136464	0.276798	0.454343
							94.3672	10.2078	1.79218									94.3672	29	333.183									94.3072	0.136464	0.276798	0.454343
							94.4272	10.2078	1.79218									94.4272	29	333.395									94.3672	0.136464	0.276798	0.454343
							94.4872	10.2078	1.79218									94.4872	29	333.606									94.4272	0.136464	0.276798	0.454343
							94.5473	10.2078	1.79218									94.5473	29	333.818									94.4872	0.136464	0.276798	0.454343
							94.6073	10.2078	1.79218									94.6073	29	334.029									94.5473	0.136464	0.276798	0.454343
							94.6673	10.2078	1.79218									94.6673	29	334.241									94.6073	0.136464	0.276798	0.454343
							94.7274	10.2078	1.79218									94.7274	29	334.452									94.6673	0.136464	0.276798	0.454343
							94.7874	10.2078	1.79218									94.7874	29	334.664									94.7274	0.136464	0.276798	0.454343
							94.8474	10.2078	1.79218									94.8474	29	334.875									94.7874	0.136464	0.276798	0.454343
							94.9075	10.2078	1.79218									94.9075	29	335.087									94.8474	0.136464	0.276798	0.454343
							94.9675	10.2078	1.79218									94.9675	29	335.299									94.9075	0.136464	0.276798	0.454343
							95.0275	10.2078	1.79218									95.0275	29	335.51									94.9675	0.136464	0.276798	0.454343
							95.0875	10.2078	1.79218									95.0875	29	335.722									95.0275	0.136464	0.276798	0.454343
							95.1476	10.2078	1.79218									95.1476	29	335.933									95.0875	0.136464	0.276798	0.454343
							95.2076	10.2078	1.79218									95.2076	29	336.145									95.1476	0.136464	0.276798	0.454343
							95.2676	10.2078	1.79218									95.2676	29	336.356									95.2076	0.136464	0.276798	0.454343
							95.3277	10.2078	1.79218									95.3277	29	336.568									95.2676	0.136464	0.276798	0.454343
							95.3877	10.2078	1.79218									95.3877	29	336.779									95.3277	0.136464	0.276798	0.454343
							95.4477	10.2078	1.79218									95.4477	29	336.991									95.3877	0.136464	0.276798	0.454343
							95.5078	10.2078	1.79218									95.5078	29	337.203									95.4477	0.136464	0.276798	0.454343
							95.5678	10.2078	1.79218									95.5678	29	337.414									95.5078	0.136464	0.276798	0.454343
							95.6278	10.2078	1.79218									95.6278	29	337.626									95.5678	0.136464	0.276798	0.454343
							95.6878	10.2078	1.79218									95.6878	29	337.837									95.6278	0.136464	0.276798	0.454343
							95.7479	10.2078	1.79218									95.7479	29	338.049									95.6878	0.136464	0.276798	0.454343
							95.8079	10.2078	1.79218									95.8079	29	338.26									95.7479	0.136464	0.276798	0.454343
							95.8679	10.2078	1.79218									95.8679	29	338.472									95.8079	0.136464	0.276798	0.454343
							95.928	10.2078	1.79218									95.928	29	338.683									95.8679	0.136464	0.276798	0.454343
							95.988	10.2078	1.79218									95.988	29	338.895									95.928	0.136464	0.276798	0.454343
							96.048	10.2078	1.79218									96.048	29	339.106									95.988	0.136464	0.276798	0.454343
							96.1081	10.2078	1.79218									96.1081	29	339.318									96.048	0.136464	0.276798	0.454343
							96.1681	10.2078	1.79218									96.1681	29	339.53									96.1081	0.136464	0.276798	0.454343
							96.2281	10.2078	1.79218									96.2281	29	339.741									96.1681	0.136464	0.276798	0.454343
							96.2881	10.2078	1.79218									96.2881	29	339.953									96.2281	0.136464	0.276798	0.454343
							96.3482	10.2078	1.79218									96.3482	29	340.164									96.2881	0.136464	0.276798	0.454343
							96.4082	10.2078	1.79218									96.4082	29	340.376									96.3482	0.136464	0.276798	0.454343
							96.4682	10.2078	1.79218									96.4682	29	340.587									96.4082	0.136464	0.276798	0.454343
							96.5283	10.2078	1.79218									96.5283	29	340.799									96.4682	0.136464	0.276798	0.454343
							96.5883	10.2078	1.79218									96.5883	29	341.01									96.5283	0.136464	0.276798	0.454343
							96.6483	10.2078	1.79218									96.6483	29	341.222									96.5883	0.136464	0.276798	0.454343
							96.7084	10.2078	1.79218									96.7084	29	341.434									96.6483	0.136464	0.276798	0.454343
							96.7684	10.2078	1.79218									96.7684	29	341.645									96.7084	0.136464	0.276798	0.454343
							96.8284	10.2078	1.79218									96.8284	29	341.857									96.7684	0.136464	0.276798	0.454343
							96.8884	10.2078	1.79218									96.8884	29	342.068									96.8284	0.136464	0.276798	0.454343
							96.9485	10.2078	1.79218									96.9485	29	342.28									96.8884	0.136464	0.276798	0.454343
							97.0085	10.2078	1.79218									97.0085	29	342.491									96.9485	0.136464	0.276798	0.454343
							97.0685	10.2078	1.79218									97.0685	29	342.703									97.0085	0.136464	0.276798	0.454343
							97.1286	10.2078	1.79218									97.1286	29	342.914									97.0685	0.136464	0.276798	0.454343
							97.1886	10.2078	1.79218									97.1886	29	343.126									97.1286	0.136464	0.276798	0.454343
							97.2486	10.2078	1.79218									97.2486	29	343.337									97.1886	0.136464	0.276798	0.454343
							97.3087	10.2078	1.79218									97.3087	29	343.549									97.2486	0.136464	0.276798	0.454343
							97.3687	10.2078	1.79218									97.3687	29	343.761									97.3087	0.136464	0.276798	0.454343
							97.4287	10.2078	1.79218									97.4287	29	343.972									97.3687	0.136464	0.276798	0.454343
							97.4887	10.2078	1.79218									97.4887	29	344.184									97.4287	0.136464	0.276798	0.454343
							97.5488	10.2078	1.79218									97.5488	29	344.395									97.4887	0.136464	0.276798	0.454343
							97.6088	10.2078	1.79218									97.6088	29	344.607									97.5488	0.136464	0.276798	0.454343
							97.6688	10.2078	1.79218									97.6688	29	344.818									97.6088	0.136464	0.276798	0.454343
							97.7289	10.2078	1.79218									97.7289	29	345.03									97.6688	0.136464	0.276798	0.454343
							97.7889	10.2078	1.79218									97.7889	29	345.241									97.7289	0.136464	0.276798	0.454343
							97.8489	10.2078	1.79218									97.8489	29	345.453									97.7889	0.136464	0.276798	0.454343
							97.909	10.2078	1.79218									97.909	29	345.665									97.8489	0.136464	0.276798	0.454343
							97.969	10.2078	1.79218									97.969	29	345.876									97.909	0.136464	0.276798	0.454343
							98.029	10.2078	1.79218									98.029	29	346.088									97.969	0.136464	0.276798	0.454343
							98.089	10.2078	1.79218									98.089	29	346.299									98.029	0.136464	0.276798	0.454343
							98.1491	10.2078	1.79218									98.1491	29	346.511									98.089	0.136464	0.276798	0.454343
							98.2091	10.2078	1.79218									98.2091	29	346.722									98.1491	0.136464	0.276798	0.454343
							98.2691	10.2078	1.79218									98.2691	29	346.934									98.2091	0.136464	0.276798	0.454343
							98.3292	10.2078	1.79218									98.3292	29	347.145									98.2691	0.136464	0.276798	0.454343
							98.3892	10.2078	1.79218									98.3892	29	347.357									98.3292	0.136464	0.276798	0.454343
							98.4492	10.2078	1.79218									98.4492	29	347.568									98.3892	0.136464	0.276798	0.454343
							98.5093	10.2078	1.79218									98.5093	29	347.78									98.4492	0.136464	0.276798	0.454343
							98.5693	10.2078	1.79218									98.5693	29	347.992									98.5093	0.136464	0.276798	0.454343
							98.6293	10.2078	1.79218									98.6293	29	348.203									98.5693	0.136464	0.276798	0.454343
							98.6893	10.2078	1.79218									98.6893	29	348.415									98.6293	0.136464	0.276798	0.454343
							98.7494	10.2078	1.79218									98.7494	29	348.626									98.6893	0.136464	0.276798	0.454343
							98.8094	10.2078	1.79218									98.8094	29	348.838									98.7494	0.136464	0.276798	0.454343
							98.8694	10.2078	1.79218									98.8694	29	349.049									98.8094	0.136464	0.276798	0.454343
							98.9295	10.2078	1.79218									98.9295	29	349.261									98.8694	0.136464	0.276798	0.454343
							98.9895	10.2078	1.79218									98.9895	29	349.472									98.9295	0.136464	0.276798	0.454343
							99.0495	10.2078	1.79218									99.0495	29	349.684									98.9895	0.136464	0.276798	0.454343
							99.1096	10.2078	1.79218									99.1096	29	349.896									99.0495	0.136464	0.276798	0.454343
							99.1696	10.2078	1.79218									99.1696	29	350.107									99.1096	0.136464	0.276798	0.454343
							99.2296	10.2078	1.79218									99.2296	29	350.319									99.1696	0.136464	0.276798	0.454343
							99.2896	10.2078	1.79218									99.2896	29	350.53									99.2296	0.136464	0.276798	0.454343
							99.3497	10.2078	1.79218									99.3497	29	350.742									99.2896	0.136464	0.276798	0.454343
							99.4097	10.2078	1.79218									99.4097	29	350.953									99.3497	0.136464	0.276798	0.454343
							99.4697	10.2078	1.79218									99.4697	29	351.165									99.4097	0.136464	0.276798	0.454343
							99.5298	10.2078	1.79218									99.5298	29	351.376									99.4697	0.136464	0.276798	0.454343
							99.5898	10.2078	1.79218									99.5898	29	351.588									99.5298	0.136464	0.276798	0.454343
							99.6498	10.2078	1.79218									99.6498	29	351.799									99.5898	0.136464	0.276798	0.454343
							99.7099	10.2078	1.79218									99.7099	29	352.011									99.6498	0.136464	0.276798	0.454343
							99.7699	10.2078	1.79218									99.7699	29	352.223									99.7099	0.136464	0.276798	0.454343
							99.8299	10.2078	1.79218									99.8299	29	352.434									99.7699	0.136464	0.276798	0.454343
							99.8899	10.2078	1.79218									99.8899	29	352.646									99.8299	0.136464	0.276798	0.454343
							99.95	10.2078	1.79218									99.95	29	352.857									99.8899	0.136464	0.276798	0.454343
							100.01	10.2078	1.79218									100.01	29	353.069									99.95	0.136464	0.276798	0.454343
							100.07	10.2078	1.79218									100.07	29	353.28									100.01	0.136464	0.276798	0.454343
							100.13	10.2078	1.79218									100.13	29	353.492									100.07	0.136464	0.276798	0.454343
							100.19	10.2078	1.79218									100.19	29	353.703									100.13	0.136464	0.276798	0.454343
							100.25	10.2078	1.79218									100.25	29	353.915									100.19	0.136464	0.276798	0.454343
							100.31	10.2078	1.79218									100.31	29	354.127									100.25	0.136464	0.276798	0.454343
							100.37	10.2078	1.79218									100.37	29	354.338									100.31	0.136464	0.276798	0.454343
							100.43	10.2078	1.79218									100.43	29	354.55									100.37	0.136464	0.276798	0.454343
							100.49	10.2078	1.79218									100.49	29	354.761									100.43	0.136464	0.276798	0.454343
							100.55	10.2078	1.79218									100.55	29	354.973									100.49	0.136464	0.276798	0.454343
							100.61	10.2078	1.79218									100.61	29	355.184									100.55	0.136464	0.276798	0.454343
							100.67	10.2078	1.79218									100.67	29	355.396									100.61	0.136464	0.276798	0.454343
							100.73	10.2078	1.79218									100.73	29	355.607									100.67	0.136464	0.276798	0.454343
							100.79	10.2078	1.79218									100.79	29	355.819									100.73	0.136464	0.276798	0.454343
							100.85	10.2078	1.79218									100.85	29	356.03									100.79	0.136464	0.276798	0.454343
							100.91	10.2078	1.79218									100.91	29	356.242									100.85	0.136464	0.276798	0.454343
							100.97	10.2078	1.79218									100.97	29	356.454									100.91	0.136464	0.276798	0.454343
							101.031	10.2078	1.79218									101.031	29	356.665									100.97	0.136464	0.276798	0.454343
							101.091	10.2078	1.79218									101.091	29	356.877									101.031	0.136464	0.276798	0.454343
							101.151	10.2078	1.79218									101.151	29	357.088									101.091	0.136464	0.276798	0.454343
							101.211	10.2078	1.79218									101.211	29	357.3									101.151	0.136464	0.276798	0.454343
							101.271	10.2078	1.79218									101.271	29	357.511									101.211	0.136464	0.276798	0.454343
							101.331	10.2078	1.79218									101.331	29	357.723									101.271	0.136464	0.276798	0.454343
							101.391	10.2078	1.79218									101.391	29	357.934									101.331	0.136464	0.276798	0.454343
							101.451	10.2078	1.79218									101.451	29	358.146									101.391	0.136464	0.276798	0.454343
							101.511	10.2078	1.79218									101.511	29	358.358									101.451	0.136464	0.276798	0.454343
							101.571	10.2078	1.79218									101.571	29	358.569									101.511	0.136464	0.276798	0.454343
							101.631	10.2078	1.79218									101.631	29	358.781									101.571	0.136464	0.276798	0.454343
							101.691	10.2078	1.79218									101.691	29	358.992									101.631	0.136464	0.276798	0.454343
							101.751	10.2078	1.79218									101.751	29	359.204									101.691	0.136464	0.276798	0.454343
							101.811	10.2078	1.79218									101.811	29	359.415									101.751	0.136464	0.276798	0.454343
							101.871	10.2078	1.79218									101.871	29	359.627									101.811	0.136464	0.276798	0.454343
							101.931	10.2078	1.79218									101.931	29	359.838									101.871	0.136464	0.276798	0.454343
							101.991	10.2078	1.79218									101.991	29	360.05									101.931	0.136464	0.276798	0.454343
							102.051	10.2078	1.79218									102.051	29	360.261									101.991	0.136464	0.276798	0.454343
							102.111	10.2078	1.79218									102.111	29	360.473									102.051	0.136464	0.276798	0.454343
							102.171	10.2078	1.79218									102.171	29	360.685									102.111	0.136464	0.276798	0.454343
							102.231	10.2078	1.79218									102.231	29	360.896									102.171	0.136464	0.276798	0.454343
							102.291	10.2078	1.79218									102.291	29	361.108									102.231	0.136464	0.276798	0.454343
							102.351	10.2078	1.79218									102.351	29	361.319									102.291	0.136464	0.276798	0.454343
							102.411	10.2078	1.79218									102.411	29	361.531									102.351	0.136464	0.276798	0.454343
							102.471	10.2078	1.79218									102.471	29	361.742									102.411	0.136464	0.276798	0.454343
							102.531	10.2078	1.79218									102.531	29	361.954									102.471	0.136464	0.276798	0.454343
							102.591	10.2078	1.79218									102.591	29	362.165									102.531	0.136464	0.276798	0.454343
							102.651	10.2078	1.79218									102.651	29	362.377									102.591	0.136464	0.276798	0.454343
							102.711	10.2078	1.79218									102.711	29	362.589									102.651	0.136464	0.276798	0.454343
							102.771	10.2078	1.79218									102.771	29	362.8									102.711	0.136464	0.276798	0.454343
							102.831	10.2078	1.79218									102.831	29	363.012									102.771	0.136464	0.276798	0.454343
							102.891	10.2078	1.79218									102.891	29	363.223									102.831	0.136464	0.276798	0.454343
							102.951	10.2078	1.79218									102.951	29	363.435									102.891	0.136464	0.276798	0.454343
							103.012	10.2078	1.79218									103.012	29	363.646									102.951	0.136464	0.276798	0.454343
							103.072	10.2078	1.79218									103.072	29	363.858									103.012	0.136464	0.276798	0.454343
							103.132	10.2078	1.79218									103.132	29	364.069									103.072	0.136464	0.276798	0.454343
							103.192	10.2078	1.79218									103.192	29	364.281									103.132	0.136464	0.276798	0.454343
							103.252	10.2078	1.79218									103.252	29	364.492									103.192	0.136464	0.276798	0.454343
							103.312	10.2078	1.79218									103.312	29	364.704									103.252	0.136464	0.276798	0.454343
							103.372	10.2078	1.79218									103.372	29	364.916									103.312	0.136464	0.276798	0.454343
							103.432	10.2078	1.79218									103.432	29	365.127									103.372	0.136464	0.276798	0.454343
							103.492	10.2078	1.79218									103.492	29	365.339									103.432	0.136464	0.276798	0.454343
							103.552	10.2078	1.79218									103.552	29	365.55									103.492	0.136464	0.276798	0.454343
							103.612	10.2078	1.79218									103.612	29	365.762									103.552	0.136464	0.276798	0.454343
							103.672	10.2078	1.79218									103.672	29	365.973									103.612	0.136464	0.276798	0.454343
							103.732	10.2078	1.79218									103.732	29	366.185									103.672	0.136464	0.276798	0.454343
							103.792	10.2078	1.79218									103.792	29	366.396									103.732	0.136464	0.276798	0.454343
							103.852	10.2078	1.79218									103.852	29	366.608									103.792	0.136464	0.276798	0.454343
							103.912	10.2078	1.79218									103.912	29	366.82									103.852	0.136464	0.276798	0.454343
							103.972	10.2078	1.79218									103.972	29	367.031									103.912	0.136464	0.276798	0.454343
							104.032	10.2078	1.79218									104.032	29	367.243									103.972	0.136464	0.276798	0.454343
							104.092	10.2078	1.79218									104.092	29	367.454									104.032	0.136464	0.276798	0.454343
							104.152	10.2078	1.79218									104.152	29	367.666									104.092	0.136464	0.276798	0.454343
							104.212	10.2078	1.79218									104.212	29	367.877									104.152	0.136464	0.276798	0.454343
							104.272	10.2078	1.79218									104.272	29	368.089									104.212	0.136464	0.276798	0.454343
							104.332	10.2078	1.79218									104.332	29	368.3									104.272	0.136464	0.276798	0.454343
							104.392	10.2078	1.79218									104.392	29	368.512									104.332	0.136464	0.276798	0.454343
							104.452	10.2078	1.79218									104.452	29	368.723									104.392	0.136464	0.276798	0.454343
							104.512	10.2078	1.79218									104.512	29	368.935									104.452	0.136464	0.276798	0.454343
							104.572	10.2078	1.79218									104.572	29	369.147									104.512	0.136464	0.276798	0.454343
							104.632	10.2078	1.79218									104.632	29	369.358									104.572	0.136464	0.276798	0.454343
							104.692	10.2078	1.79218									104.692	29	369.57									104.632	0.136464	0.276798	0.454343
							104.752	10.2078	1.79218									104.752	29	369.781									104.692	0.136464	0.276798	0.454343
							104.812	10.2078	1.79218									104.812	29	369.993									104.752	0.136464	0.276798	0.454343
							104.872	10.2078	1.79218									104.872	29	370.204									104.812	0.136464	0.276798	0.454343
							104.932	10.2078	1.79218									104.932	29	370.416									104.872	0.136464	0.276798	0.454343
							104.992	10.2078	1.79218									104.992	29	370.627									104.932	0.136464	0.276798	0.454343
							105.053	10.2078	1.79218									105.053	29	370.839									104.992	0.136464	0.276798	0.454343
							105.113	10.2078	1.79218									105.113	29	371.051									105.053	0.136464	0.276798	0.454343
							105.173	10.2078	1.79218									105.173	29	371.262									105.113	0.136464	0.276798	0.454343
							105.233	10.2078	1.79218									105.233	29	371.474									105.173	0.136464	0.276798	0.454343
							105.293	10.2078	1.79218									105.293	29	371.685									105.233	0.136464	0.276798	0.454343
							105.353	10.2078	1.79218									105.353	29	371.897									105.293	0.136464	0.276798	0.454343
							105.413	10.2078	1.79218									105.413	29	372.108									105.353	0.136464	0.276798	0.454343
							105.473	10.2078	1.79218									105.473	29	372.32									105.413	0.136464	0.276798	0.454343
							105.533	10.2078	1.79218									105.533	29	372.531									105.473	0.136464	0.276798	0.454343
							105.593	10.2078	1.79218									105.593	29	372.743									105.533	0.136464	0.276798	0.454343
							105.653	10.2078	1.79218									105.653	29	372.954									105.593	0.136464	0.276798	0.454343
							105.713	10.2078	1.79218									105.713	29	373.166									105.653	0.136464	0.276798	0.454343
							105.773	10.2078	1.79218									105.773	29	373.378									105.713	0.136464	0.276798	0.454343
							105.833	10.2078	1.79218									105.833	29	373.589									105.773	0.136464	0.276798	0.454343
							105.893	10.2078	1.79218									105.893	29	373.801									105.833	0.136464	0.276798	0.454343
							105.953	10.2078	1.79218									105.953	29	374.012									105.893	0.136464	0.276798	0.454343
							106.013	10.2078	1.79218									106.013	29	374.224									105.953	0.136464	0.276798	0.454343
							106.073	10.2078	1.79218									106.073	29	374.435									106.013	0.136464	0.276798	0.454343
							106.133	10.2078	1.79218									106.133	29	374.647									106.073	0.136464	0.276798	0.454343
							106.193	10.2078	1.79218									106.193	29	374.858									106.133	0.136464	0.276798	0.454343
							106.253	10.2078	1.79218									106.253	29	375.07									106.193	0.136464	0.276798	0.454343
							106.313	10.2078	1.79218									106.313	29	375.282									106.253	0.136464	0.276798	0.454343
							106.373	10.2078	1.79218									106.373	29	375.493									106.313	0.136464	0.276798	0.454343
							106.433	10.2078	1.79218									106.433	29	375.705									106.373	0.136464	0.276798	0.454343
							106.493	10.2078	1.79218									106.493	29	375.916									106.433	0.136464	0.276798	0.454343
							106.553	10.2078	1.79218									106.553	29	376.128									106.493	0.136464	0.276798	0.454343
							106.613	10.2078	1.79218									106.613	29	376.339									106.553	0.136464	0.276798	0.454343
							106.673	10.2078	1.79218									106.673	29	376.551									106.613	0.136464	0.276798	0.454343
							106.733	10.2078	1.79218									106.733	29	376.762									106.673	0.136464	0.276798	0.454343
							106.793	10.2078	1.79218									106.793	29	376.974									106.733	0.136464	0.276798	0.454343
							106.853	10.2078	1.79218									106.853	29	377.185									106.793	0.136464	0.276798	0.454343
							106.913	10.2078	1.79218									106.913	29	377.397									106.853	0.136464	0.276798	0.454343
							106.973	10.2078	1.79218									106.973	29	377.609									106.913	0.136464	0.276798	0.454343
							107.034	10.2078	1.79218									107.034	29	377.82									106.973	0.136464	0.276798	0.454343
							107.094	10.2078	1.79218									107.094	29	378.032									107.034	0.136464	0.276798	0.454343
							107.154	10.2078	1.79218									107.154	29	378.243									107.094	0.136464	0.276798	0.454343
							107.214	10.2078	1.79218									107.214	29	378.455									107.154	0.136464	0.276798	0.454343
							107.274	10.2078	1.79218									107.274	29	378.666									107.214	0.136464	0.276798	0.454343
							107.334	10.2078	1.79218									107.334	29	378.878									107.274	0.136464	0.276798	0.454343
							107.394	10.2078	1.79218									107.394	29	379.089									107.334	0.136464	0.276798	0.454343
							107.454	10.2078	1.79218									107.454	29	379.301									107.394	0.136464	0.276798	0.454343
							107.514	10.2078	1.79218									107.514	29	379.513									107.454	0.136464	0.276798	0.454343
							107.574	10.2078	1.79218									107.574	29	379.724									107.514	0.136464	0.276798	0.454343
							107.634	10.2078	1.79218									107.634	29	379.936									107.574	0.136464	0.276798	0.454343
							107.694	10.2078	1.79218									107.694	29	380.147									107.634	0.136464	0.276798	0.454343
							107.754	10.2078	1.79218									107.754	29	380.359									107.694	0.136464	0.276798	0.454343
							107.814	10.2078	1.79218									107.814	29	380.57									107.754	0.136464	0.276798	0.454343
							107.874	10.2078	1.79218									107.874	29	380.782									107.814	0.136464	0.276798	0.454343
							107.934	10.2078	1.79218									107.934	29	380.993									107.874	0.136464	0.276798	0.454343
							107.994	10.2078	1.79218									107.994	29	381.205									107.934	0.136464	0.276798	0.454343
							108.054	10.2078	1.79218									108.054	29	381.416									107.994	0.136464	0.276798	0.454343
							108.114	10.2078	1.79218									108.114	29	381.628									108.054	0.136464	0.276798	0.454343
							108.174	10.2078	1.79218									108.174	29	381.84									108.114	0.136464	0.276798	0.454343
							108.234	10.2078	1.79218									108.234	29	382.051									108.174	0.136464	0.276798	0.454343
							108.294	10.2078	1.79218									108.294	29	382.263									108.234	0.136464	0.276798	0.454343
							108.354	10.2078	1.79218									108.354	29	382.474									108.294	0.136464	0.276798	0.454343
							108.414	10.2078	1.79218									108.414	29	382.686									108.354	0.136464	0.276798	0.454343
							108.474	10.2078	1.79218									108.474	29	382.897									108.414	0.136464	0.276798	0.454343
							108.534	10.2078	1.79218									108.534	29	383.109									108.474	0.136464	0.276798	0.454343
							108.594	10.2078	1.79218									108.594	29	383.32									108.534	0.136464	0.276798	0.454343
							108.654	10.2078	1.79218									108.654	29	383.532									108.594	0.136464	0.276798	0.454343
							108.714	10.2078	1.79218									108.714	29	383.744									108.654	0.136464	0.276798	0.454343
							108.774	10.2078	1.79218									108.774	29	383.955									108.714	0.136464	0.276798	0.454343
							108.834	10.2078	1.79218									108.834	29	384.167									108.774	0.136464	0.276798	0.454343
							108.894	10.2078	1.79218									108.894	29	384.378									108.834	0.136464	0.276798	0.454343
							108.954	10.2078	1.79218									108.954	29	384.59									108.894	0.136464	0.276798	0.454343
							109.015	10.2078	1.79218									109.015	29	384.801									108.954	0.136464	0.276798	0.454343
							109.075	10.2078	1.79218									109.075	29	385.013									109.015	0.136464	0.276798	0.454343
							109.135	10.2078	1.79218									109.135	29	385.224									109.075	0.136464	0.276798	0.454343
							109.195	10.2078	1.79218									109.195	29	385.436									109.135	0.136464	0.276798	0.454343
							109.255	10.2078	1.79218									109.255	29	385.647									109.195	0.136464	0.276798	0.454343
							109.315	10.2078	1.79218									109.315	29	385.859									109.255	0.136464	0.276798	0.454343
							109.375	10.2078	1.79218									109.375	29	386.071									109.315	0.136464	0.276798	0.454343
							109.435	10.2078	1.79218									109.435	29	386.282									109.375	0.136464	0.276798	0.454343
							109.495	10.2078	1.79218									109.495	29	386.494									109.435	0.136464	0.276798	0.454343
							109.555	10.2078	1.79218									109.555	29	386.705									109.495	0.136464	0.276798	0.454343
							109.615	10.2078	1.79218									109.615	29	386.917									109.555	0.136464	0.276798	0.454343
							109.675	10.2078	1.79218									109.675	29	387.128									109.615	0.136464	0.276798	0.454343
							109.735	10.2078	1.79218									109.735	29	387.34									109.675	0.136464	0.276798	0.454343
							109.795	10.2078	1.79218									109.795	29	387.551									109.735	0.136464	0.276798	0.454343
							109.855	10.2078	1.79218									109.855	29	387.763									109.795	0.136464	0.276798	0.454343
							109.915	10.2078	1.79218									109.915	29	387.975									109.855	0.136464	0.276798	0.454343
							109.975	10.2078	1.79218									109.975	29	388.186									109.915	0.136464	0.276798	0.454343
							110.035	10.2078	1.79218									110.035	29	388.398									109.975	0.136464	0.276798	0.454343
							110.095	10.2078	1.79218									110.095	29	388.609									110.035	0.136464	0.276798	0.454343
							110.155	10.2078	1.79218									110.155	29	388.821									110.095	0.136464	0.276798	0.454343
							110.215	10.2078	1.79218									110.215	29	389.032									110.155	0.136464	0.276798	0.454343
							110.275	10.2078	1.79218									110.275	29	389.244									110.215	0.136464	0.276798	0.454343
							110.335	10.2078	1.79218									110.335	29	389.455									110.275	0.136464	0.276798	0.454343
							110.395	10.2078	1.79218									110.395	29	389.667									110.335	0.136464	0.276798	0.454343
							110.455	10.2078	1.79218									110.455	29	389.878									110.395	0.136464	0.276798	0.454343
							110.515	10.2078	1.79218									110.515	29	390.09									110.455	0.136464	0.276798	0.454343
							110.575	10.2078	1.79218									110.575	29	390.302									110.515	0.136464	0.276798	0.454343
							110.635	10.2078	1.79218									110.635	29	390.513									110.575	0.136464	0.276798	0.454343
							110.695	10.2078	1.79218									110.695	29	390.725									110.635	0.136464	0.276798	0.454343
							110.755	10.2078	1.79218									110.755	29	390.936									110.695	0.136464	0.276798	0.454343
							110.815	10.2078	1.79218									110.815	29	391.148									110.755	0.136464	0.276798	0.454343
							110.875	10.2078	1.79218									110.875	29	391.359									110.815	0.136464	0.276798	0.454343
							110.935	10.2078	1.79218									110.935	29	391.571									110.875	0.136464	0.276798	0.454343
							110.995	10.2078	1.79218									110.995	29	391.782									110.935	0.136464	0.276798	0.454343
							111.056	10.2078	1.79218									111.056	29	391.994									110.995	0.136464	0.276798	0.454343
							111.116	10.2078	1.79218									111.116	29	392.206									111.056	0.136464	0.276798	0.454343
							111.176	10.2078	1.79218									111.176	29	392.417									111.116	0.136464	0.276798	0.454343
							111.236	10.2078	1.79218									111.236	29	392.629									111.176	0.136464	0.276798	0.454343
							111.296	10.2078	1.79218									111.296	29	392.84									111.236	0.136464	0.276798	0.454343
							111.356	10.2078	1.79218									111.356	29	393.052									111.296	0.136464	0.276798	0.454343
							111.416	10.2078	1.79218									111.416	29	393.263									111.356	0.136464	0.276798	0.454343
							111.476	10.2078	1.79218									111.476	29	393.475									111.416	0.136464	0.276798	0.454343
							111.536	10.2078	1.79218									111.536	29	393.686									111.476	0.136464	0.276798	0.454343
							111.596	10.2078	1.79218									111.596	29	393.898									111.536	0.136464	0.276798	0.454343
							111.656	10.2078	1.79218									111.656	29	394.109									111.596	0.136464	0.276798	0.454343
							111.716	10.2078	1.79218									111.716	29	394.321									111.656	0.136464	0.276798	0.454343
							111.776	10.2078	1.79218									111.776	29	394.533									111.716	0.136464	0.276798	0.454343
							111.836	10.2078	1.79218									111.836	29	394.744									111.776	0.136464	0.276798	0.454343
							111.896	10.2078	1.79218									111.896	29	394.956									111.836	0.136464	0.276798	0.454343
							111.956	10.2078	1.79218									111.956	29	395.167									111.896	0.136464	0.276798	0.454343
							112.016	10.2078	1.79218									112.016	29	395.379									111.956	0.136464	0.276798	0.454343
							112.076	10.2078	1.79218									112.076	29	395.59									112.016	0.136464	0.276798	0.454343
							112.136	10.2078	1.79218									112.136	29	395.802									112.076	0.136464	0.276798	0.454343
							112.196	10.2078	1.79218									112.196	29	396.013									112.136	0.136464	0.276798	0.454343
							112.256	10.2078	1.79218									112.256	29	396.225									112.196	0.136464	0.276798	0.454343
							112.316	10.2078	1.79218									112.316	29	396.437									112.256	0.136464	0.276798	0.454343
							112.376	10.2078	1.79218									112.376	29	396.648									112.316	0.136464	0.276798	0.454343
							112.436	10.2078	1.79218									112.436	29	396.86									112.376	0.136464	0.276798	0.454343
							112.496	10.2078	1.79218									112.496	29	397.071									112.436	0.136464	0.276798	0.454343
							112.556	10.2078	1.79218									112.556	29	397.283									112.496	0.136464	0.276798	0.454343
							112.616	10.2078	1.79218									112.616	29	397.494									112.556	0.136464	0.276798	0.454343
							112.676	10.2078	1.79218									112.676	29	397.706									112.616	0.136464	0.276798	0.454343
							112.736	10.2078	1.79218									112.736	29	397.917									112.676	0.136464	0.276798	0.454343
							112.796	10.2078	1.79218									112.796	29	398.129									112.736	0.136464	0.276798	0.454343
							112.856	10.2078	1.79218									112.856	29	398.34									112.796	0.136464	0.276798	0.454343
							112.916	10.2078	1.79218									112.916	29	398.552									112.856	0.136464	0.276798	0.454343
							112.976	10.2078	1.79218									112.976	29	398.764									112.916	0.136464	0.276798	0.454343
							113.037	10.2078	1.79218									113.037	29	398.975									112.976	0.136464	0.276798	0.454343
							113.097	10.2078	1.79218									113.097	29	399.187									113.037	0.136464	0.276798	0.454343
							113.157	10.2078	1.79218									113.157	29	399.398									113.097	0.136464	0.276798	0.454343
							113.217	10.2078	1.79218									113.217	29	399.61									113.157	0.136464	0.276798	0.454343
							113.277	10.2078	1.79218									113.277	29	399.821									113.217	0.136464	0.276798	0.454343
							113.337	10.2078	1.79218									113.337	29	400.033									113.277	0.136464	0.276798	0.454343
							113.397	10.2078	1.79218									113.397	29	400.244									113.337	0.136464	0.276798	0.454343
							113.457	10.2078	1.79218									113.457	29	400.456									113.397	0.136464	0.276798	0.454343
							113.517	10.2078	1.79218									113.517	29	400.668									113.457	0.136464	0.276798	0.454343
							113.577	10.2078	1.79218									113.577	29	400.879									113.517	0.136464	0.276798	0.454343
							113.637	10.2078	1.79218									113.637	29	401.091									113.577	0.136464	0.276798	0.454343
							113.697	10.2078	1.79218									113.697	29	401.302									113.637	0.136464	0.276798	0.454343
							113.757	10.2078	1.79218									113.757	29	401.514									113.697	0.136464	0.276798	0.454343
							113.817	10.2078	1.79218									113.817	29	401.725									113.757	0.136464	0.276798	0.454343
							113.877	10.2078	1.79218									113.877	29	401.937									113.817	0.136464	0.276798	0.454343
							113.937	10.2078	1.79218									113.937	29	402.148									113.877	0.136464	0.276798	0.454343
							113.997	10.2078	1.79218									113.997	29	402.36									113.937	0.136464	0.276798	0.454343
							114.057	10.2078	1.79218									114.057	29	402.571									113.997	0.136464	0.276798	0.454343
							114.117	10.2078	1.79218									114.117	29	402.783									114.057	0.136464	0.276798	0.454343
							114.177	10.2078	1.79218									114.177	29	402.995									114.117	0.136464	0.276798	0.454343
							114.237	10.2078	1.79218									114.237	29	403.206									114.177	0.136464	0.276798	0.454343
							114.297	10.2078	1.79218									114.297	29	403.418									114.237	0.136464	0.276798	0.454343
							114.357	10.2078	1.79218									114.357	29	403.629									114.297	0.136464	0.276798	0.454343
							114.417	10.2078	1.79218									114.417	29	403.841									114.357	0.136464	0.276798	0.454343
							114.477	10.2078	1.79218									114.477	29	404.052									114.417	0.136464	0.276798	0.454343
							114.537	10.2078	1.79218									114.537	29	404.264									114.477	0.136464	0.276798	0.454343
							114.597	10.2078	1.79218									114.597	29	404.475									114.537	0.136464	0.276798	0.454343
							114.657	10.2078	1.79218									114.657	29	404.687									114.597	0.136464	0.276798	0.454343
							114.717	10.2078	1.79218									114.717	29	404.899									114.657	0.136464	0.276798	0.454343
							114.777	10.2078	1.79218									114.777	29	405.11									114.717	0.136464	0.276798	0.454343
							114.837	10.2078	1.79218									114.837	29	405.322									114.777	0.136464	0.276798	0.454343
							114.897	10.2078	1.79218									114.897	29	405.533									114.837	0.136464	0.276798	0.454343
							114.957	10.2078	1.79218									114.957	29	405.745									114.897	0.136464	0.276798	0.454343
							115.018	10.2078	1.79218									115.018	29	405.956									114.957	0.136464	0.276798	0.454343
							115.078	10.2078	1.79218									115.078	29	406.168									115.018	0.136464	0.276798	0.454343
							115.138	10.2078	1.79218									115.138	29	406.379									115.078	0.136464	0.276798	0.454343
							115.198	10.2078	1.79218									115.198	29	406.591									115.138	0.136464	0.276798	0.454343
							115.258	10.2078	1.79218									115.258	29	406.802									115.198	0.136464	0.276798	0.454343
							115.318	10.2078	1.79218									115.318	29	407.014									115.258	0.136464	0.276798	0.454343
							115.378	10.2078	1.79218									115.378	29	407.226									115.318	0.136464	0.276798	0.454343
							115.438	10.2078	1.79218									115.438	29	407.437									115.378	0.136464	0.276798	0.454343
							115.498	10.2078	1.79218									115.498	29	407.649									115.438	0.136464	0.276798	0.454343
							115.558	10.2078	1.79218									115.558	29	407.86									115.498	0.136464	0.276798	0.454343
							115.618	10.2078	1.79218									115.618	29	408.072									115.558	0.136464	0.276798	0.454343
							115.678	10.2078	1.79218									115.678	29	408.283									115.618	0.136464	0.276798	0.454343
							115.738	10.2078	1.79218									115.738	29	408.495									115.678	0.136464	0.276798	0.454343
							115.798	10.2078	1.79218									115.798	29	408.706									115.738	0.136464	0.276798	0.454343
							115.858	10.2078	1.79218									115.858	29	408.918									115.798	0.136464	0.276798	0.454343
							115.918	10.2078	1.79218									115.918	29	409.13									115.858	0.136464	0.276798	0.454343
							115.978	10.2078	1.79218									115.978	29	409.341									115.918	0.136464	0.276798	0.454343
							116.038	10.2078	1.79218									116.038	29	409.553									115.978	0.136464	0.276798	0.454343
							116.098	10.2078	1.79218									116.098	29	409.764									116.038	0.136464	0.276798	0.454343
							116.158	10.2078	1.79218									116.158	29	409.976									116.098	0.136464	0.276798	0.454343
							116.218	10.2078	1.79218									116.218	29	410.187									116.158	0.136464	0.276798	0.454343
							116.278	10.2078	1.79218									116.278	29	410.399									116.218	0.136464	0.276798	0.454343
							116.338	10.2078	1.79218									116.338	29	410.61									116.278	0.136464	0.276798	0.454343
							116.398	10.2078	1.79218									116.398	29	410.822									116.338	0.136464	0.276798	0.454343
							116.458	10.2078	1.79218									116.458	29	411.034									116.398	0.136464	0.276798	0.454343
							116.518	10.2078	1.79218									116.518	29	411.245									116.458	0.136464	0.276798	0.454343
							116.578	10.2078	1.79218									116.578	29	411.457									116.518	0.136464	0.276798	0.454343
							116.638	10.2078	1.79218									116.638	29	411.668									116.578	0.136464	0.276798	0.454343
							116.698	10.2078	1.79218									116.698	29	411.88									116.638	0.136464	0.276798	0.454343
							116.758	10.2078	1.79218									116.758	29	412.091									116.698	0.136464	0.276798	0.454343
							116.818	10.2078	1.79218									116.818	29	412.303									116.758	0.136464	0.276798	0.454343
							116.878	10.2078	1.79218									116.878	29	412.514									116.818	0.136464	0.276798	0.454343
							116.938	10.2078	1.79218									116.938	29	412.726									116.878	0.136464	0.276798	0.454343
							116.998	10.2078	1.79218									116.998	29	412.937									116.938	0.136464	0.276798	0.454343
							117.059	10.2078	1.79218									117.059	29	413.149									116.998	0.136464	0.276798	0.454343
							117.119	10.2078	1.79218									117.119	29	413.361									117.059	0.136464	0.276798	0.454343
							117.179	10.2078	1.79218									117.179	29	413.572									117.119	0.136464	0.276798	0.454343
							117.239	10.2078	1.79218									117.239	29	413.784									117.179	0.136464	0.276798	0.454343
							117.299	10.2078	1.79218									117.299	29	413.995									117.239	0.136464	0.276798	0.454343
							117.359	10.2078	1.79218									117.359	29	414.207									117.299	0.136464	0.276798	0.454343
							117.419	10.2078	1.79218									117.419	29	414.418									117.359	0.136464	0.276798	0.454343
							117.479	10.2078	1.79218									117.479	29	414.63									117.419	0.136464	0.276798	0.454343
							117.539	10.2078	1.79218									117.539	29	414.841									117.479	0.136464	0.276798	0.454343
							117.599	10.2078	1.79218									117.599	29	415.053									117.539	0.136464	0.276798	0.454343
							117.659	10.2078	1.79218									117.659	29	415.265									117.599	0.136464	0.276798	0.454343
							117.719	10.2078	1.79218									117.719	29	415.476									117.659	0.136464	0.276798	0.454343
							117.779	10.2078	1.79218									117.779	29	415.688									117.719	0.136464	0.276798	0.454343
							117.839	10.2078	1.79218									117.839	29	415.899									117.779	0.136464	0.276798	0.454343
							117.899	10.2078	1.79218									117.899	29	416.111									117.839	0.136464	0.276798	0.454343
							117.959	10.2078	1.79218									117.959	29	416.322									117.899	0.136464	0.276798	0.454343
							118.019	10.2078	1.79218									118.019	29	416.534									117.959	0.136464	0.276798	0.454343
							118.079	10.2078	1.79218									118.079	29	416.745									118.019	0.136464	0.276798	0.454343
							118.139	10.2078	1.79218									118.139	29	416.957									118.079	0.136464	0.276798	0.454343
							118.199	10.2078	1.79218									118.199	29	417.168									118.139	0.136464	0.276798	0.454343
							118.259	10.2078	1.79218									118.259	29	417.38									118.199	0.136464	0.276798	0.454343
							118.319	10.2078	1.79218									118.319	29	417.592									118.259	0.136464	0.276798	0.454343
							118.379	10.2078	1.79218									118.379	29	417.803									118.319	0.136464	0.276798	0.454343
							118.439	10.2078	1.79218									118.439	29	418.015									118.379	0.136464	0.276798	0.454343
							118.499	10.2078	1.79218									118.499	29	418.226									118.439	0.136464	0.276798	0.454343
							118.559	10.2078	1.79218									118.559	29	418.438									118.499	0.136464	0.276798	0.454343
							118.619	10.2078	1.79218									118.619	29	418.649									118.559	0.136464	0.276798	0.454343
							118.679	10.2078	1.79218									118.679	29	418.861									118.619	0.136464	0.276798	0.454343
							118.739	10.2078	1.79218									118.739	29	419.072									118.679	0.136464	0.276798	0.454343
							118.799	10.2078	1.79218									118.799	29	419.284									118.739	0.136464	0.276798	0.454343
							118.859	10.2078	1.79218									118.859	29	419.496									118.799	0.136464	0.276798	0.454343
							118.919	10.2078	1.79218									118.919	29	419.707									118.859	0.136464	0.276798	0.454343
							118.979	10.2078	1.79218									118.979	29	419.919									118.919	0.136464	0.276798	0.454343
							119.04	10.2078	1.79218									119.04	29	420.13									118.979	0.136464	0.276798	0.454343
							119.1	10.2078	1.79218									119.1	29	420.342									119.04	0.136464	0.276798	0.454343
							119.16	10.2078	1.79218									119.16	29	420.553									119.1	0.136464	0.276798	0.454343
							119.22	10.2078	1.79218									119.22	29	420.765									119.16	0.136464	0.276798	0.454343
							119.28	10.2078	1.79218									119.28	29	420.976									119.22	0.136464	0.276798	0.454343
							119.34	10.2078	1.79218									119.34	29	421.188									119.28	0.136464	0.276798	0.454343
							119.4	10.2078	1.79218									119.4	29	421.399									119.34	0.136464	0.276798	0.454343
							119.46	10.2078	1.79218									119.46	29	421.611									119.4	0.136464	0.276798	0.454343
							119.52	10.2078	1.79218									119.52	29	421.823									119.46	0.136464	0.276798	0.454343
							119.58	10.2078	1.79218									119.58	29	422.034									119.52	0.136464	0.276798	0.454343
							119.64	10.2078	1.79218									119.64	29	422.246									119.58	0.136464	0.276798	0.454343
							119.7	10.2078	1.79218									119.7	29	422.457									119.64	0.136464	0.276798	0.454343
							119.76	10.2078	1.79218									119.76	29	422.669									119.7	0.136464	0.276798	0.454343
							119.82	10.2078	1.79218									119.82	29	422.88									119.76	0.136464	0.276798	0.454343
[truncated: 4 more rows]

## Sheet: Sup.Figure 2
Panel A				Panel B				Panel C				Panel D
Time (min)	Vlow (um^3)	Vup (um^3)		Time (min)	Vlow (um^3)	Vtotal (um^3)		Time (min)	Rlow (um)	Rup (um)		Time (min)	Rlow (um)	Rtotal (um)
0.162	415.415	7.55515		0.162	415.415	422.971		0.162	4.62876	1.21726		0.162	4.62876	5.84602
0.32433	403.4	5.81876		0.32433	403.4	409.219		0.32433	4.5837	1.11579		0.32433	4.5837	5.69948
0.4865	395.243	4.57109		0.4865	395.243	399.814		0.4865	4.55259	1.02954		0.4865	4.55259	5.58213
0.64867	393.496	6.63472		0.64867	393.496	400.131		0.64867	4.54587	1.16568		0.64867	4.54587	5.71155
0.81083	388.764	8.90105		0.81083	388.764	397.665		0.81083	4.52758	1.28563		0.81083	4.52758	5.81321
0.973	397.091	13.3596		0.973	397.091	410.45		0.973	4.55967	1.47198		0.973	4.55967	6.03165
1.13517	386.515	13.921		1.13517	386.515	400.436		1.13517	4.51883	1.49231		1.13517	4.51883	6.01114
1.29733	386.604	16.4658		1.29733	386.604	403.07		1.29733	4.51918	1.57821		1.29733	4.51918	6.09739
1.4595	383.441	11.6371		1.4595	383.441	395.078		1.4595	4.50682	1.40578		1.4595	4.50682	5.9126
1.62167	381.84	7.85441		1.62167	381.84	389.695		1.62167	4.50054	1.23313		1.62167	4.50054	5.73367
1.78383	381.384	4.52857		1.78383	381.384	385.912		1.78383	4.49874	1.02634		1.78383	4.49874	5.52508
1.946	370.524	11.3066		1.946	370.524	381.83		1.946	4.45563	1.39235		1.946	4.45563	5.84798
2.10817	372.156	18.8772		2.10817	372.156	391.033		2.10817	4.46216	1.65177		2.10817	4.46216	6.11393
2.27033	366.119	25.7983		2.27033	366.119	391.917		2.27033	4.4379	1.83302		2.27033	4.4379	6.27092
2.4325	366.574	22.1912		2.4325	366.574	388.765		2.4325	4.43974	1.74327		2.4325	4.43974	6.18301
2.59467	363.696	12.4401		2.59467	363.696	376.136		2.59467	4.42809	1.4374		2.59467	4.42809	5.8655
2.75683	373.774	3.83386		2.75683	373.774	377.608		2.75683	4.46862	0.970918		2.75683	4.46862	5.43954
2.919	371.891	3.3502		2.919	371.891	375.241		2.919	4.4611	0.928241		2.919	4.4611	5.38934
3.08117	364.82	7.24456		3.08117	364.82	372.064		3.08117	4.43265	1.20035		3.08117	4.43265	5.633
3.24333	364.982	13.0704		3.24333	364.982	378.052		3.24333	4.4333	1.46128		3.24333	4.4333	5.89458
3.4055	365.685	16.1509		3.4055	365.685	381.835		3.4055	4.43615	1.56808		3.4055	4.43615	6.00423
3.56767	362.756	18.1965		3.56767	362.756	380.952		3.56767	4.42427	1.63167		3.56767	4.42427	6.05595
3.72983	346.912	19.8536		3.72983	346.912	366.766		3.72983	4.3589	1.67977		3.72983	4.3589	6.03867
3.892	336.64	14.0305		3.892	336.64	350.671		3.892	4.31545	1.49622		3.892	4.31545	5.81166
4.05417	348.707	8.06517		4.05417	348.707	356.772		4.05417	4.3664	1.24406		4.05417	4.3664	5.61046
4.21633	372.265	0.27948		4.21633	372.265	372.545		4.21633	4.4626	0.40559		4.21633	4.4626	4.86819
4.3785	381.248	2.69236		4.3785	381.248	383.941		4.3785	4.49821	0.863008		4.3785	4.49821	5.36122
4.54067	373.666	5.23415		4.54067	373.666	378.9		4.54067	4.46819	1.07709		4.54067	4.46819	5.54528
4.70283	354.405	11.0832		4.70283	354.405	365.489		4.70283	4.39006	1.38312		4.70283	4.39006	5.77318
4.865	346.665	16.9558		4.865	346.665	363.62		4.865	4.35786	1.59371		4.865	4.35786	5.95157
5.02717	329.792	21.1007		5.02717	329.792	350.893		5.02717	4.28598	1.71423		5.02717	4.28598	6.00022
5.18933	328.406	14.9722		5.18933	328.406	343.379		5.18933	4.27997	1.52897		5.18933	4.27997	5.80894
5.3515	336.494	6.68677		5.3515	336.494	343.18		5.3515	4.31482	1.16872		5.3515	4.31482	5.48354
5.51367	366.937	0.11887		5.51367	366.937	367.056		5.51367	4.44121	0.30502		5.51367	4.44121	4.74623
5.67583	371.449	1.38496		5.67583	371.449	372.834		5.67583	4.45934	0.691485		5.67583	4.45934	5.15082
5.838	364.006	6.41079		5.838	364.006	370.417		5.838	4.42935	1.15241		5.838	4.42935	5.58176
6.00017	343.574	15.2422		6.00017	343.574	358.816		6.00017	4.34487	1.53811		6.00017	4.34487	5.88298
6.16233	333.358	19.9976		6.16233	333.358	353.356		6.16233	4.30138	1.68382		6.16233	4.30138	5.9852
6.3245	324.976	22.5384		6.3245	324.976	347.515		6.3245	4.26502	1.75231		6.3245	4.26502	6.01733
6.48667	324.007	15.5267		6.48667	324.007	339.534		6.48667	4.26078	1.54762		6.48667	4.26078	5.80839
6.64883	323.529	9.5052		6.64883	323.529	333.034		6.64883	4.25868	1.31409		6.64883	4.25868	5.57276
6.811	342.65	2.73166		6.811	342.65	345.382		6.811	4.34098	0.867187		6.811	4.34098	5.20816
6.97317	344.372	2.59499		6.97317	344.372	346.967		6.97317	4.34824	0.852476		6.97317	4.34824	5.20071
7.13533	347.945	7.29167		7.13533	347.945	355.236		7.13533	4.36322	1.20295		7.13533	4.36322	5.56617
7.2975	339.488	17.059		7.2975	339.488	356.548		7.2975	4.32758	1.59694		7.2975	4.32758	5.92452
7.45967	342.245	24.7457		7.45967	342.245	366.991		7.45967	4.33927	1.80774		7.45967	4.33927	6.14701
7.62183	339.844	30.1708		7.62183	339.844	370.015		7.62183	4.32909	1.93122		7.62183	4.32909	6.26032
7.784	330.773	25.1889		7.784	330.773	355.962		7.784	4.29023	1.81847		7.784	4.29023	6.1087
7.94617	324.751	17.3747		7.94617	324.751	342.125		7.94617	4.26403	1.60673		7.94617	4.26403	5.87076
8.10833	335.937	7.36086		8.10833	335.937	343.297		8.10833	4.31244	1.20674		8.10833	4.31244	5.51918
8.2705	338.068	2.38836		8.2705	338.068	340.456		8.2705	4.32154	0.829221		8.2705	4.32154	5.15076
8.43267	347.971	1.72216		8.43267	347.971	349.693		8.43267	4.36333	0.743581		8.43267	4.36333	5.10691
8.59483	345.715	4.30981		8.59483	345.715	350.025		8.59483	4.35388	1.00954		8.59483	4.35388	5.36342
8.757	352.046	10.3591		8.757	352.046	362.405		8.757	4.3803	1.35232		8.757	4.3803	5.73261
8.91917	341.4	12.9224		8.91917	341.4	354.323		8.91917	4.33569	1.45574		8.91917	4.33569	5.79144
9.08133	345.832	12.1666		9.08133	345.832	357.998		9.08133	4.35437	1.42679		9.08133	4.35437	5.78116
9.2435	328.99	7.9602		9.2435	328.99	336.95		9.2435	4.28251	1.23864		9.2435	4.28251	5.52115
9.40567	339.706	5.35516		9.40567	339.706	345.062		9.40567	4.32851	1.08533		9.40567	4.32851	5.41384
9.56783	333.833	5.20281		9.56783	333.833	339.036		9.56783	4.30342	1.07494		9.56783	4.30342	5.37836
9.73	351.319	7.71272		9.73	351.319	359.032		9.73	4.37728	1.22567		9.73	4.37728	5.60295
9.89217	345.094	14.2698		9.89217	345.094	359.363		9.89217	4.35127	1.50468		9.89217	4.35127	5.85595
10.0543	328.706	20.0686		10.0543	328.706	348.774		10.0543	4.28127	1.68581		10.0543	4.28127	5.96709
10.2165	321.253	20.5092		10.2165	321.253	341.762		10.2165	4.24867	1.69806		10.2165	4.24867	5.94673
10.3787	317.97	12.9857		10.3787	317.97	330.956		10.3787	4.23415	1.45812		10.3787	4.23415	5.69226
10.5408	333.29	5.62036		10.5408	333.29	338.911		10.5408	4.30109	1.10296		10.5408	4.30109	5.40404
10.703	334.173	0.79157		10.703	334.173	334.965		10.703	4.30488	0.573852		10.703	4.30488	4.87873
10.8652	330.083	3.65954		10.8652	330.083	333.742		10.8652	4.28724	0.955974		10.8652	4.28724	5.24322
11.0273	318.009	5.82341		11.0273	318.009	323.832		11.0273	4.23432	1.11608		11.0273	4.23432	5.3504
11.1895	309.467	9.47644		11.1895	309.467	318.944		11.1895	4.19606	1.31276		11.1895	4.19606	5.50882
11.3517	307.618	12.1078		11.3517	307.618	319.726		11.3517	4.18769	1.42449		11.3517	4.18769	5.61218
11.5138	299.876	17.4724		11.5138	299.876	317.349		11.5138	4.15226	1.60974		11.5138	4.15226	5.762
11.676	305.939	15.6002		11.676	305.939	321.539		11.676	4.18006	1.55005		11.676	4.18006	5.73011
11.8382	307.135	13.8331		11.8382	307.135	320.969		11.8382	4.1855	1.48917		11.8382	4.1855	5.67467
12.0003	331.558	6.08385		12.0003	331.558	337.642		12.0003	4.29362	1.13248		12.0003	4.29362	5.4261
12.1625	330.661	4.33345		12.1625	330.661	334.995		12.1625	4.28975	1.01138		12.1625	4.28975	5.30113
12.3247	339.807	2.17169		12.3247	339.807	341.978		12.3247	4.32893	0.803347		12.3247	4.32893	5.13228
12.4868	333.57	5.92434		12.4868	333.57	339.494		12.4868	4.30229	1.12249		12.4868	4.30229	5.42478
12.649	342.309	8.62486		12.649	342.309	350.934		12.649	4.33953	1.2722		12.649	4.33953	5.61173
12.8112	335.657	9.47508		12.8112	335.657	345.132		12.8112	4.31124	1.3127		12.8112	4.31124	5.62394
12.9733	331.392	5.84558		12.9733	331.392	337.238		12.9733	4.29291	1.1175		12.9733	4.29291	5.4104
13.1355	325.565	3.06571		13.1355	325.565	328.631		13.1355	4.2676	0.901185		13.1355	4.2676	5.16878
13.2977	325.016	1.92961		13.2977	325.016	326.946		13.2977	4.26519	0.772314		13.2977	4.26519	5.03751
13.4598	323.756	3.93878		13.4598	323.756	327.695		13.4598	4.25968	0.979695		13.4598	4.25968	5.23937
13.622	314.211	10.2774		13.622	314.211	324.488		13.622	4.21739	1.34875		13.622	4.21739	5.56614
13.7842	320.48	12.8262		13.7842	320.48	333.306		13.7842	4.24526	1.45212		13.7842	4.24526	5.69738
13.9463	323.144	10.9037		13.9463	323.144	334.047		13.9463	4.25699	1.37561		13.9463	4.25699	5.6326
14.1085	327.454	6.40687		14.1085	327.454	333.861		14.1085	4.27583	1.15218		14.1085	4.27583	5.42801
14.2707	319.193	3.35603		14.2707	319.193	322.549		14.2707	4.23957	0.928779		14.2707	4.23957	5.16835
14.4328	323.766	6.05795		14.4328	323.766	329.824		14.4328	4.25972	1.13087		14.4328	4.25972	5.39059
14.595	316.409	7.29387		14.595	316.409	323.703		14.595	4.22721	1.20307		14.595	4.22721	5.43027
14.7572	314.728	14.1761		14.7572	314.728	328.904		14.7572	4.21971	1.50137		14.7572	4.21971	5.72108
14.9193	298.162	15.2559		14.9193	298.162	313.418		14.9193	4.14433	1.53857		14.9193	4.14433	5.6829
15.0815	304.536	11.7116		15.0815	304.536	316.248		15.0815	4.17366	1.40878		15.0815	4.17366	5.58243
15.2437	315.522	4.7274		15.2437	315.522	320.249		15.2437	4.22325	1.04115		15.2437	4.22325	5.2644
15.4058	326.654	3.17338		15.4058	326.654	329.828		15.4058	4.27235	0.911614		15.4058	4.27235	5.18396
15.568	339.891	7.97975		15.568	339.891	347.87		15.568	4.32929	1.23965		15.568	4.32929	5.56894
15.7302	329.659	14.1583		15.7302	329.659	343.817		15.7302	4.28541	1.50075		15.7302	4.28541	5.78615
15.8923	323.49	18.4139		15.8923	323.49	341.904		15.8923	4.25851	1.63814		15.8923	4.25851	5.89665
16.0545	314.896	13.5524		16.0545	314.896	328.449		16.0545	4.22046	1.47903		16.0545	4.22046	5.69949
16.2167	331.717	6.69311		16.2167	331.717	338.41		16.2167	4.2943	1.16909		16.2167	4.2943	5.46339
16.3788	343.599	0.21893		16.3788	343.599	343.818		16.3788	4.34498	0.373886		16.3788	4.34498	4.71886
16.541	355.709	4.24231		16.541	355.709	359.951		16.541	4.39544	1.00424		16.541	4.39544	5.39968
16.7032	340.572	8.65272		16.7032	340.572	349.225		16.7032	4.33218	1.27357		16.7032	4.33218	5.60575
16.8653	327.608	13.6033		16.8653	327.608	341.212		16.8653	4.2765	1.48088		16.8653	4.2765	5.75738
17.0275	310.241	18.6443		17.0275	310.241	328.886		17.0275	4.19956	1.64495		17.0275	4.19956	5.84451
17.1897	302.996	25.2983		17.1897	302.996	328.295		17.1897	4.16661	1.8211		17.1897	4.16661	5.98771
17.3518	299.659	21.1859		17.3518	299.659	320.845		17.3518	4.15126	1.71654		17.3518	4.15126	5.86779
17.514	303.694	13.1205		17.514	303.694	316.814		17.514	4.1698	1.46314		17.514	4.1698	5.63295
17.6762	319.314	2.05607		17.6762	319.314	321.37		17.6762	4.2401	0.788829		17.6762	4.2401	5.02893
17.8383	345.019	0.99897		17.8383	345.019	346.018		17.8383	4.35096	0.620137		17.8383	4.35096	4.97109
18.0005	350.483	0.46373		18.0005	350.483	350.946		18.0005	4.3738	0.480167		18.0005	4.3738	4.85397
18.1627	357.815	1.79357		18.1627	357.815	359.608		18.1627	4.40409	0.75372		18.1627	4.40409	5.15781
18.3248	347.575	4.0627		18.3248	347.575	351.638		18.3248	4.36168	0.989864		18.3248	4.36168	5.35154
18.487	352.055	11.6882		18.487	352.055	363.743		18.487	4.38033	1.40784		18.487	4.38033	5.78817
18.6492	345.711	19.0265		18.6492	345.711	364.737		18.6492	4.35386	1.65611		18.6492	4.35386	6.00998
18.8113	339.847	24.7774		18.8113	339.847	364.624		18.8113	4.32911	1.80852		18.8113	4.32911	6.13762
18.9735	330.289	20.6888		18.9735	330.289	350.977		18.9735	4.28813	1.703		18.9735	4.28813	5.99114
19.1357	323.98	15.4732		19.1357	323.98	339.453		19.1357	4.26066	1.54584		19.1357	4.26066	5.8065
19.2978	334.319	7.95394		19.2978	334.319	342.273		19.2978	4.3055	1.23832		19.2978	4.3055	5.54382
19.46	345.108	4.4494		19.46	345.108	349.557		19.46	4.35133	1.02032		19.46	4.35133	5.37165
19.6222	355.508	1.49532		19.6222	355.508	357.003		19.6222	4.39461	0.709385		19.6222	4.39461	5.10399

## Sheet: Sup.Figure 3
Panel B			Panel C
Time (min)	Vtotal (um^3)		time (min)	Rtotal (um)
0.266667	356.604		0.266667	4.39912
0.533333	352.025		0.533333	4.38021
0.8	352.596		0.8	4.38258
1.06667	351.74		1.06667	4.37903
1.33333	345.477		1.33333	4.35288
1.6	337.843		1.6	4.32058
1.86667	359.764		1.86667	4.41208
2.13333	349.173		2.13333	4.36835
2.4	343.493		2.4	4.34453
2.66667	341.794		2.66667	4.33736
2.93333	335.592		2.93333	4.31096
3.2	338.688		3.2	4.32418
3.46667	343.776		3.46667	4.34572
3.73333	344.059		3.73333	4.34692
4	336.717		4	4.31577
4.26667	344.626		4.26667	4.34931
4.53333	333.907		4.53333	4.30374
4.8	333.907		4.8	4.30374
5.06667	335.311		5.06667	4.30976
5.33333	333.627		5.33333	4.30253
5.6	341.512		5.6	4.33616
5.86667	340.946		5.86667	4.33377
6.13333	348.888		6.13333	4.36716
6.4	345.477		6.4	4.35288
6.66667	349.743		6.66667	4.37072
6.93333	349.173		6.93333	4.36835
7.2	350.028		7.2	4.37191
7.46667	352.596		7.46667	4.38258
7.73333	351.74		7.73333	4.37903
8	350.313		8	4.3731
8.26667	348.035		8.26667	4.3636
8.53333	349.743		8.53333	4.37072
8.8	346.329		8.8	4.35646
9.06667	343.493		9.06667	4.34453
9.33333	346.613		9.33333	4.35765
9.6	350.313		9.6	4.3731
9.86667	354.026		9.86667	4.38849
10.1333	343.209		10.1333	4.34334
10.4	355.744		10.4	4.39558
10.6667	348.888		10.6667	4.36716
10.9333	360.627		10.9333	4.4156
11.2	358.039		11.2	4.40501
11.4667	352.025		11.4667	4.38021
11.7333	353.74		11.7333	4.38731
12	354.599		12	4.39086
12.2667	360.627		12.2667	4.4156
12.5333	355.458		12.5333	4.3944
12.8	350.598		12.8	4.37428
13.0667	350.028		13.0667	4.37191
13.3333	347.466		13.3333	4.36122
13.6	353.454		13.6	4.38613
13.8667	349.743		13.8667	4.37072
14.1333	348.035		14.1333	4.3636
14.4	346.329		14.4	4.35646
14.6667	351.74		14.6667	4.37903
14.9333	351.74		14.9333	4.37903
15.2	349.743		15.2	4.37072
15.4667	353.74		15.4667	4.38731
15.7333	355.171		15.7333	4.39322
16	356.317		16	4.39794
16.2667	350.598		16.2667	4.37428
16.5333	358.039		16.5333	4.40501
16.8	348.035		16.8	4.3636
17.0667	353.168		17.0667	4.38495
17.3333	350.313		17.3333	4.3731
17.6	352.025		17.6	4.38021
17.8667	343.493		17.8667	4.34453
18.1333	344.059		18.1333	4.34692
18.4	351.169		18.4	4.37666
18.6667	352.025		18.6667	4.38021
18.9333	356.031		18.9333	4.39676
19.2	353.168		19.2	4.38495
19.4667	354.885		19.4667	4.39204
19.7333	358.614		19.7333	4.40737
20	347.466		20	4.36122
20.2667	351.169		20.2667	4.37666
20.5333	354.599		20.5333	4.39086
20.8	355.171		20.8	4.39322
21.0667	355.458		21.0667	4.3944
21.3333	350.313		21.3333	4.3731
21.6	355.458		21.6	4.3944
21.8667	354.885		21.8667	4.39204
22.1333	352.025		22.1333	4.38021
22.4	358.614		22.4	4.40737
22.6667	352.882		22.6667	4.38376
22.9333	353.168		22.9333	4.38495
23.2	356.891		23.2	4.4003
23.4667	351.454		23.4667	4.37784
23.7333	354.026		23.7333	4.38849
24	353.74		24	4.38731
24.2667	351.74		24.2667	4.37903
24.5333	352.596		24.5333	4.38258
24.8	351.74		24.8	4.37903
25.0667	355.171		25.0667	4.39322
25.3333	360.339		25.3333	4.41443
25.6	346.897		25.6	4.35884
25.8667	349.458		25.8667	4.36954
26.1333	357.465		26.1333	4.40266
26.4	354.599		26.4	4.39086
26.6667	356.317		26.6667	4.39794
26.9333	354.026		26.9333	4.38849
27.2	347.75		27.2	4.36241

## Sheet: Sup. Figure 4
Panel A					Panel B					Panel C					Panel D
	8mM peptide + 500 mM DIC (blue)	14mM peptide + 100 mM fuel (purple)	14 mM peptide + 500 mM fuel (green)			8mM peptide + 500 mM DIC (blue)	4mM peptide + 100 mM fuel (purple)	14 mM peptide + 500 mM fuel (green)			8mM peptide + 500 mM DIC (blue)	4mM peptide + 100 mM fuel (purple)	14 mM peptide + 500 mM fuel (green)			8mM peptide + 500 mM DIC (blue)	4mM peptide + 100 mM fuel (purple)	14 mM peptide + 500 mM fuel (green)
Reactor volume (10^3 um^3)	Droplet mean radius (um)	Droplet mean radius (um)	Droplet mean radius (um)		Reactor volume (10^3 um^3)	Polydispersity	Polydispersity	Polydispersity		Reactor volume (10^3 um^3)	Num. Droplets	Num. Droplets	Num. Droplets		Reactor volume (10^3 um^3)	Total volume (um^3)	Total volume (um^3)	Total volume (um^3)
0.539464	0.701656	0.974098	0.739197		0.539464	0.18377	0.256893	0.274447		0.539464	8	4	7		0.539464	12.5724	17.8252	13.9911
1.07253	0.670014	0.95558	0.855634		1.07253	0.275092	0.136517	0.299163		1.07253	16	3	7		1.07253	24.2254	11.3817	22.5023
1.09807	0.770815	0.752974	0.815712		1.09807	0.219896	0.26233	0.313125		1.09807	12	6	6		1.09807	26.0137	12.6625	17.0001
1.124	0.767072	0.996206	0.708378		1.124	0.131551	0.140792	0.406591		1.124	8	3	10		1.124	15.8063	12.9053	22.0293
1.4522	0.777398	0.732909	0.695783		1.4522	0.155708	0.32747	0.267405		1.4522	14	4	9		1.4522	29.3373	8.12852	15.3497
2.52731	0.734336	0.887578	0.948886		2.52731	0.24473	0.165055	0.181583		2.52731	22	4	8		2.52731	42.6139	12.4346	31.0637
2.64576	0.753315	0.655961	0.8269		2.64576	0.274422	0.316122	0.245728		2.64576	21	7	7		2.64576	45.1376	10.2322	19.1696
2.66431	0.711714	0.79178	0.816853		2.66431	0.247151	0.366802	0.260685		2.66431	19	6	11		2.66431	33.3791	16.5453	29.752
2.86429	0.63725	0.905612	0.853079		2.86429	0.222341	0.362791	0.121284		2.86429	35	8	4		2.86429	43.311	33.2171	10.759
2.91827	0.640477	0.798005	0.714735		2.91827	0.29588	0.174442	0.316643		2.91827	24	8	14		2.91827	32.8532	18.3549	26.9924
3.44042	0.677712	0.73713	0.970965		3.44042	0.174588	0.21455	0.184103		3.44042	19	6	7		3.44042	26.9827	11.199	29.2508
3.70597	0.756803	0.808724	0.785834		3.70597	0.247084	0.127362	0.156921		3.70597	29	8	12		3.70597	62.2562	18.4969	26.0999
3.72337	0.761725	0.855995	0.692507		3.72337	0.202837	0.15792	0.310116		3.72337	23	13	18		3.72337	47.2085	36.5915	31.3396
4.3414	0.713123	0.672592	0.839014		4.3414	0.22135	0.352007	0.239488		4.3414	33	14	14		4.3414	57.3316	23.3397	39.854
5.62102	0.670261	0.859289	0.764791		5.62102	0.242496	0.182109	0.260476		5.62102	31	13	18		5.62102	46.1015	37.5922	39.8975
6.7952	0.690248	0.670008	0.729783		6.7952	0.251402	0.326441	0.194594		6.7952	61	16	24		6.7952	99.6192	26.1965	43.3659
7.32908	0.756165	0.818687	0.837519		7.32908	0.27004	0.0575408	0.192424		7.32908	52	8	16		7.32908	114.207	18.5465	43.4396
7.70011	0.684107	0.71052	0.709056		7.70011	0.222428	0.250599	0.203181		7.70011	48	11	27		7.70011	73.313	19.3637	44.9932
8.43915	0.645241	0.810592	0.79771		8.43915	0.240164	0.0880012	0.231987		8.43915	56	10	33		8.43915	73.6018	22.7675	81.0686
8.80513	0.769426	0.869777	0.712049		8.80513	0.235763	0.207826	0.295172		8.80513	61	12	44		8.80513	136.036	36.9116	83.2183
9.39523	0.645241	0.681573	0.803406		9.39523	0.240164	0.263093	0.221294		9.39523	56	24	29		9.39523	73.6018	37.9749	71.8874
9.52502	0.703068	0.704041	0.678943		9.52502	0.209686	0.24493	0.337082		9.52502	67	20	39		9.52502	110.41	34.1188	67.8426
9.56855	0.642807	0.711267	0.689077		9.56855	0.265824	0.25074	0.261626		9.56855	50	27	76		9.56855	66.9115	48.2868	125.926
11.0084	0.571422	0.743811	0.781941		11.0084	0.264129	0.248622	0.305925		11.0084	108	25	51		11.0084	101.541	50.9876	131.2
11.2252	0.641854	0.707912	0.740472		11.2252	0.260925	0.296628	0.252721		11.2252	85	56	57		11.2252	114.608	102.927	114.958
		0.739532	0.779544				0.236174	0.187908				32	64				62.8676	140.764
		0.67678	0.669939				0.236602	0.282896				35	77				52.4233	93.7587
		0.6761					0.307009					35					56.5432
		0.65548					0.27988					37					53.1128
		0.806525					0.229876					39					98.0288
		0.68375					0.273231					66					107.588
		0.691023					0.321923					64					115.031
		0.68286					0.279276					81					133.029

## Sheet: Sup. Figure 5
	Panel B	Panel C	Panel D	Panel E
time (min	Droplet mean radius (um)	Num. Droplets	Polydispersity	Total volume droplets (um^3)
1.50383	1.53322	528	0.33157	10500.5
3.00767	1.8145	533	0.321189	17338.5
4.5115	1.87352	519	0.331499	18877.4
6.01533	1.94459	499	0.344121	20730.1
7.51917	1.99851	489	0.357347	22501.3
9.023	2.08981	483	0.341087	24818.5
10.5268	2.19203	450	0.351813	27127.1
12.0307	2.3259	432	0.348885	30901.4
13.5345	2.40538	386	0.378311	32300.7
15.0383	2.48299	381	0.410753	37560.1
16.5422	2.60405	349	0.424737	40503.2
18.046	2.73552	337	0.434835	46381.1
19.5498	2.84992	288	0.465681	47672.3
21.0537	2.80869	288	0.500604	49232.1
22.5575	3.02462	259	0.484322	53747.8
24.0613	3.16099	246	0.496064	59213.8
25.5652	3.24735	227	0.491085	58235
27.069	3.21004	231	0.496843	57980.6
28.5728	3.20549	240	0.504052	60751.6
30.0767	3.22737	232	0.50027	59421.2

## Sheet: Sup. Figure 6
Panel A								Panel B							Panel C							Panel D
Time (min)	Droplet radius (um)	Droplet radius (um)	Droplet radius (um)	Droplet radius (um)	Droplet radius (um)			Time (min)	Total volume (um^3)	Total volume (um^3)	Total volume (um^3)	Average	SD		Time (min)	Num. Droplets	Num. Droplets	Num. Droplets	Average	SD		Time (h)	Absorbance (AU)	Absorbance (AU)	Absorbance (AU)	Average	SD
0								0	77.1038	55.3392	8.05267	46.8319	35.3029		0	144	124	37	101.667	56.8888		0	0.5859	0.5199	0.5547	0.5535	0.0330164
0.5								0.5	95.3218	86.2062	21.075	67.5344	40.4923		0.5	133	153	45	110.333	57.4572		0.0166667	1.089	1.0274	1.0928	1.06973	0.0367109
1								1	118.448	103.143	37.3648	86.3185	43.0802		1	153	165	57	125	59.1946		0.0333333	1.2704	1.2071	1.2697	1.24907	0.0363459
1.5								1.5	119.789	101.668	52.7595	91.4054	34.6732		1.5	139	161	58	119.333	54.2433		0.05	1.3593	1.2919	1.3695	1.34023	0.0421674
2								2	133.656	121.698	59.0907	104.815	40.0472		2	146	178	62	128.667	59.911		0.0666667	1.414	1.347	1.4413	1.40077	0.0485228
2.5								2.5	142.584	124.093	56.235	107.637	45.4656		2.5	147	173	55	125	62		0.0833333	1.4488	1.3884	1.4888	1.442	0.0505442
3								3	155.919	150.033	63.046	122.999	52.0043		3	150	198	57	135	71.6868		0.1	1.4849	1.433	1.5415	1.48647	0.054267
3.5	0.211853	0.304871	0.427073	0.459737	0			3.5	163.418	138.204	74.3295	125.317	45.921		3.5	148	177	58	127.667	62.0511		0.116667	1.5029	1.4591	1.5752	1.5124	0.0586301
4	0.371252	0.404095	0.490228	0.614682	0			4	157.171	168.561	73.501	133.078	51.9082		4	145	206	57	136	74.9066		0.133333	1.5158	1.4782	1.5949	1.52963	0.0595671
4.5	0.473382	0.456262	0.568685	0.724715	0			4.5	159.341	160.472	83.3488	134.387	44.2044		4.5	141	192	56	129.667	68.7047		0.15	1.5226	1.495	1.6229	1.54683	0.0673056
5	0.530758	0.554515	0.619839	0.715876	0			5	177.144	177.045	86.3124	146.834	52.413		5	157	205	58	140	74.96		0.166667	1.5392	1.5174	1.6507	1.5691	0.0715034
5.5	0.585508	0.596282	0.66732	0.726907	0			5.5	169.044	168.888	85.9103	141.281	47.9522		5.5	139	192	55	128.667	69.0821		0.183333	1.5447	1.5334	1.6598	1.5793	0.0699436
6	0.609481	0.624953	0.693058	0.746566	0			6	179.825	171.947	93.0682	148.28	47.9768		6	150	206	59	138.333	74.1912		0.2	1.551	1.5425	1.6708	1.5881	0.0717463
6.5	0.635309	0.664691	0.724715	0.76343	0			6.5	179.391	171.657	88.7112	146.586	50.2704		6.5	146	200	57	134.333	72.2103		0.216667	1.5625	1.5588	1.6977	1.60633	0.0791475
7	0.652609	0.690758	0.733446	0.780134	0			7	176.376	170.616	99.5581	148.85	42.7849		7	140	193	60	131	66.9552		0.233333	1.5622	1.5651	1.6987	1.60867	0.0779846
7.5	0.676792	0.68845	0.737774	0.778091	0			7.5	178.213	178.295	104.99	153.833	42.2989		7.5	141	203	60	134.667	71.7101		0.25	1.5764	1.5776	1.7259	1.62663	0.0859695
8	0.704673	0.74229	0.767588	0.796287	0			8	184.36	172.204	96.6313	151.065	47.5314		8	145	191	58	131.333	67.545		0.266667	1.5688	1.5924	1.7254	1.62887	0.084429
8.5	0.71365	0.744431	0.767588	0.784203	0.601596			8.5	184.848	176.922	112.458	158.076	39.705		8.5	146	198	60	134.667	69.6946		0.283333	1.5774	1.5939	1.7381	1.63647	0.0884028
9	0.744431	0.771724	0.776043	0.806219	0.64278			9	186.996	175.68	106.569	156.415	43.5374		9	146	196	60	134	68.7895		0.3	1.5773	1.6109	1.7271	1.63843	0.0786039
9.5	0.750817	0.782171	0.776043	0.800275	0.657468			9.5	188.017	184.13	105.596	159.247	46.5044		9.5	146	198	62	135.333	68.6246		0.316667	1.5781	1.6101	1.7444	1.6442	0.0882385
10	0.773783	0.800275	0.780134	0.820115	0.697636			10	187.686	172.61	108.443	156.246	42.0794		10	152	192	61	135	67.1342		0.333333	1.5896	1.6268	1.7579	1.6581	0.0884081
10.5	0.78623	0.810354	0.790268	0.816225	0.718096			10.5	185.528	176.818	111.323	157.89	40.5626		10.5	146	200	61	135.667	70.0738		0.35	1.5941	1.6342	1.7554	1.66123	0.0839793
11	0.790268	0.814272	0.788252	0.806219	0.722515			11	186.79	175.776	108.736	157.101	42.2457		11	146	187	60	131	64.8151		0.366667	1.5953	1.6403	1.7781	1.67123	0.095245
11.5	0.790268	0.827841	0.794286	0.808387	0.739928			11.5	185.607	180.181	104.535	156.774	45.3218		11.5	145	197	60	134	69.1592		0.383333	1.588	1.6432	1.7697	1.66697	0.0931524
12	0.79228	0.835496	0.776043	0.788252	0.755045			12	188.432	180.791	111.205	160.143	42.5533		12	147	193	59	133	68.0882		0.4	1.5918	1.6442	1.776	1.67067	0.0949093
12.5	0.808387	0.833589	0.796287	0.790268	0.761342			12.5	180.855	178.628	106.313	155.265	42.4088		12.5	142	184	61	129	62.522		0.416667	1.6011	1.6709	1.8094	1.6938	0.106021
13	0.812315	0.845155	0.780134	0.773783	0.771724			13	182.55	180.637	107.611	156.933	42.7242		13	143	189	61	131	64.8383		0.433333	1.6054	1.6761	1.8171	1.69953	0.107778
13.5	0.806219	0.845155	0.776043	0.784203	0.767588			13.5	186.413	176.323	107.044	156.593	43.2063		13.5	145	180	62	129	60.6053		0.45	1.6017	1.6817	1.8169	1.7001	0.108774
14	0.810354	0.845155	0.767588	0.767588	0.782171			14	184.009	187.158	109.072	160.08	44.202		14	143	194	63	133.333	66.0328		0.466667	1.6122	1.6941	1.8447	1.717	0.11793
14.5	0.814272	0.837399	0.769659	0.767588	0.79228			14.5	190.392	186.041	100.783	159.072	50.527		14.5	148	187	61	132	64.5058		0.483333	1.6122	1.7013	1.8406	1.71803	0.115116
15	0.808387	0.831677	0.767588	0.761342	0.782171			15	190.066	179.814	108.708	159.529	44.31		15	150	182	63	131.667	61.5819		0.5	1.6135	1.7083	1.8511	1.7243	0.119605
15.5	0.812315	0.841381	0.761342	0.76343	0.788252			15.5	187.778	188.942	108.464	161.728	46.1318		15.5	148	189	61	132.667	65.3631		0.516667	1.6202	1.7131	1.8507	1.728	0.11597
16	0.829762	0.858236	0.780134	0.759249	0.800275			16	189.201	179.615	97.2541	155.357	50.5461		16	148	181	59	129.333	63.1057		0.533333	1.6159	1.7196	1.8403	1.72527	0.112307
16.5	0.831677	0.852655	0.776043	0.76343	0.796287			16.5	190.578	188.221	106.87	161.89	47.6628		16.5	150	187	62	133	64.2106		0.55	1.6157	1.7115	1.8501	1.72577	0.117849
17	0.827841	0.84327	0.761342	0.773783	0.796287			17	188.417	178.442	105.979	157.612	44.9933		17	146	181	60	129	62.2656		0.566667	1.6179	1.7305	1.8618	1.73673	0.122069
17.5	0.823987	0.847036	0.769659	0.761342	0.78623			17.5	209.727	179.913	111.103	166.914	50.5803		17.5	168	187	60	138.333	68.5006		0.583333	1.6163	1.7303	1.8648	1.73713	0.124391
18	0.837399	0.869291	0.773783	0.761342	0.802261			18	184.178	187.748	107.562	159.829	45.3002		18	142	184	61	129	62.522		0.6	1.6198	1.74	1.8729	1.74423	0.126603
18.5	0.847036	0.860088	0.782171	0.759249	0.820115			18.5	211.415	179.175	107.194	165.928	53.3587		18.5	168	182	64	138	64.467		0.616667	1.6207	1.7371	1.8751	1.7443	0.127353
19	0.827841	0.858236	0.76343	0.748695	0.796287			19	189.834	182.415	106.633	159.627	46.0441		19	149	189	62	133.333	64.9333		0.633333	1.6247	1.7499	1.8737	1.74943	0.124501
19.5	0.84327	0.876766	0.765512	0.759249	0.818172			19.5	214.196	177.961	111.545	167.901	52.0593		19.5	170	181	61	137.333	66.335		0.65	1.6237	1.7477	1.8745	1.74863	0.125403
20	0.835496	0.865622	0.76343	0.759249	0.810354			20	182.969	180.999	108.242	157.403	42.5867		20	147	179	62	129.333	60.4676		0.666667	1.6267	1.7555	1.8844	1.75553	0.12885
20.5	0.831677	0.871303	0.765512	0.74229	0.814272			20.5	186.448	177.422	108.294	157.388	42.7554		20.5	155	180	62	132.333	62.1798		0.683333	1.6236	1.7618	1.8888	1.75807	0.132639
21	0.827841	0.867459	0.767588	0.761342	0.818172			21	186.398	180.57	111.623	159.53	41.5911		21	148	180	63	130.333	60.4676		0.7	1.6324	1.7568	1.8823	1.75717	0.12495
21.5	0.818172	0.874949	0.765512	0.737774	0.810354			21.5	211.447	178.461	108.351	166.087	52.6502		21.5	167	178	62	135.667	64.0338		0.716667	1.6269	1.7643	1.8869	1.75937	0.13007
22	0.825917	0.865622	0.755045	0.74229	0.814272			22	186.1	182.571	109.895	159.522	43.0145		22	148	181	63	130.667	60.8797		0.733333	1.6361	1.7674	1.8966	1.7667	0.130251
22.5	0.829762	0.876766	0.780134	0.75715	0.812315			22.5	218.078	177.178	101.471	165.576	59.163		22.5	179	175	61	138.333	67.0025		0.75	1.6312	1.7732	1.8886	1.76433	0.128929
23	0.822053	0.865622	0.761342	0.737774	0.808387			23	186.851	183.136	99.9596	156.649	49.1293		23	150	181	61	130.667	62.2923		0.766667	1.6385	1.769	1.8954	1.76763	0.128455
23.5	0.818172	0.880389	0.780134	0.733446	0.818172			23.5	198.482	179.981	99.9158	159.459	52.3894		23.5	164	181	60	135	65.5057		0.783333	1.639	1.7774	1.893	1.7698	0.12717
24	0.823987	0.880389	0.761342	0.739928	0.812315			24	199.112	181.681	108.231	163.008	48.2326		24	156	176	62	131.333	60.8714		0.8	1.6373	1.7899	1.8949	1.77403	0.129531
24.5	0.808387	0.876766	0.76343	0.75715	0.825917			24.5	209.031	177.96	103.009	163.334	54.5033		24.5	167	174	61	134	63.3167		0.816667	1.6381	1.7912	1.8878	1.77237	0.125911
25	0.814272	0.871303	0.761342	0.746566	0.820115			25	184.993	188.195	104.341	159.177	47.5155		25	149	184	62	131.667	62.8198		0.833333	1.6452	1.8033	1.9004	1.78297	0.128809
25.5	0.802261	0.869291	0.771724	0.744431	0.816225			25.5	215.354	186.078	97.8896	166.44	61.1447		25.5	178	176	62	138.667	66.4028		0.85	1.6503	1.8241	1.8963	1.79023	0.126448
26	0.790268	0.873128	0.765512	0.731273	0.812315			26	197.79	192.447	98.5517	162.93	55.8168		26	156	188	63	135.667	64.9333		0.866667	1.6457	1.7997	1.8888	1.77807	0.122985
26.5	0.798283	0.878579	0.761342	0.733446	0.814272			26.5	211.845	183.859	99.0214	164.909	58.7506		26.5	169	177	62	136	64.2106		0.883333	1.6546	1.8192	1.8922	1.78867	0.121707
27	0.761342	0.871303	0.74229	0.726907	0.812315			27	199.819	192.495	101.829	164.714	54.5829		27	164	187	62	137.667	66.5307		0.9	1.6488	1.7991	1.8961	1.78133	0.124604
27.5	0.79228	0.883997	0.761342	0.737774	0.820115			27.5	211.291	186.833	94.3777	164.167	61.6642		27.5	169	175	61	135	64.1561		0.916667	1.6545	1.8226	1.8978	1.79163	0.124571
28	0.784203	0.882195	0.761342	0.746566	0.823987			28	196.203	184.808	99.9208	160.311	52.6086		28	157	179	62	132.667	62.1798		0.933333	1.6533	1.8194	1.8886	1.7871	0.12093
28.5	0.778091	0.882195	0.746566	0.744431	0.831677			28.5	212.255	173.005	93.5081	159.59	60.4996		28.5	176	172	61	136.333	65.2712		0.95	1.6585	1.816	1.9039	1.7928	0.124334
29	0.767588	0.89117	0.750817	0.74229	0.823987			29	201.398	189.598	95.7136	162.237	57.912		29	165	179	60	134.667	65.041		0.966667	1.6549	1.8297	1.9141	1.79957	0.132201
29.5	0.769659	0.889382	0.75715	0.746566	0.831677			29.5	197.623	166.443	100.383	154.816	49.6516		29.5	161	167	62	130	58.9661		0.983333	1.659	1.8165	1.9065	1.794	0.125275
30	0.744431	0.885796	0.74229	0.750817	0.818172			30	213.871	189.679	96.4623	166.671	61.9937		30	174	177	61	137.333	66.1236		1	1.658	1.8107	1.8896	1.7861	0.117743
																						1.01667	1.6649	1.8119	1.8961	1.79097	0.117013
																						1.03333	1.6654	1.8219	1.8998	1.7957	0.119376
																						1.05	1.6656	1.8175	1.8994	1.79417	0.118634
																						1.06667	1.6693	1.8169	1.8988	1.795	0.116307
																						1.08333	1.6671	1.818	1.8953	1.79347	0.116061
																						1.1	1.6665	1.8095	1.8835	1.7865	0.110313
																						1.11667	1.6665	1.8112	1.8855	1.78773	0.11137
																						1.13333	1.6724	1.8199	1.9033	1.79853	0.116923
																						1.15	1.6783	1.8309	1.8814	1.79687	0.105741
																						1.16667	1.6767	1.83	1.8812	1.79597	0.106413
																						1.18333	1.6755	1.8208	1.895	1.7971	0.111653
																						1.2	1.6823	1.8365	1.8863	1.8017	0.106359
																						1.21667	1.67	1.8231	1.8945	1.79587	0.114701
																						1.23333	1.6833	1.834	1.9099	1.80907	0.115339
																						1.25	1.6839	1.8254	1.9147	1.808	0.11638
																						1.26667	1.6752	1.8128	1.8977	1.79523	0.112285
																						1.28333	1.6881	1.8291	1.924	1.81373	0.118698
																						1.3	1.6891	1.8229	1.9261	1.8127	0.118829
																						1.31667	1.6878	1.7974	1.9089	1.79803	0.110551
																						1.33333	1.688	1.7932	1.9147	1.79863	0.113448
																						1.35	1.6855	1.7916	1.8979	1.79167	0.1062
																						1.36667	1.6853	1.7832	1.9021	1.7902	0.108569
																						1.38333	1.6879	1.7741	1.9062	1.7894	0.109951
																						1.4	1.6903	1.7744	1.906	1.79023	0.108718
																						1.41667	1.6903	1.7599	1.9048	1.785	0.109431
																						1.43333	1.6969	1.7581	1.919	1.79133	0.114719
																						1.45	1.687	1.7329	1.9032	1.77437	0.113909
																						1.46667	1.6891	1.7342	1.9041	1.7758	0.113376
																						1.48333	1.6927	1.7366	1.9051	1.77813	0.112126
																						1.5	1.6929	1.7271	1.9013	1.77377	0.111763
																						1.51667	1.6937	1.7181	1.8915	1.76777	0.107848
																						1.53333	1.688	1.7055	1.8915	1.76167	0.112779
																						1.55	1.6848	1.7048	1.9037	1.76443	0.121022
																						1.56667	1.6856	1.6932	1.9038	1.76087	0.123842
																						1.58333	1.6857	1.6848	1.8895	1.75333	0.117925
																						1.6	1.6912	1.6949	1.9149	1.767	0.128099
																						1.61667	1.6816	1.6794	1.8932	1.7514	0.122807
																						1.63333	1.6759	1.6846	1.8907	1.7504	0.121581
																						1.65	1.6751	1.6808	1.8945	1.75013	0.125058
																						1.66667	1.6719	1.6769	1.8958	1.7482	0.12785
																						1.68333	1.6678	1.6789	1.8872	1.74463	0.123591
																						1.7	1.669	1.68	1.8897	1.74623	0.124367
																						1.71667	1.672	1.6923	1.9104	1.75823	0.132171
																						1.73333	1.6571	1.6785	1.8913	1.7423	0.129481
																						1.75	1.6594	1.6755	1.8933	1.74273	0.130643
																						1.76667	1.653	1.6701	1.8927	1.7386	0.133728
																						1.78333	1.6528	1.6697	1.8934	1.73863	0.134298
																						1.8	1.6483	1.6731	1.886	1.7358	0.130667
																						1.81667	1.6433	1.6755	1.8847	1.7345	0.13107
																						1.83333	1.6395	1.6677	1.8961	1.73443	0.140716
																						1.85	1.6385	1.6712	1.8878	1.7325	0.135484
																						1.86667	1.6371	1.678	1.8839	1.733	0.132274
																						1.88333	1.6321	1.6636	1.878	1.72457	0.133807
																						1.9	1.6333	1.6663	1.8814	1.727	0.134729
																						1.91667	1.6297	1.6679	1.8812	1.72627	0.135529
																						1.93333	1.6286	1.6728	1.8732	1.72487	0.130348
																						1.95	1.6241	1.6689	1.8804	1.72447	0.136887
																						1.96667	1.623	1.6692	1.877	1.72307	0.135297
																						1.98333	1.6191	1.6654	1.8767	1.7204	0.137325
																						2	1.6178	1.6701	1.8844	1.7241	0.141265
																						2.01667	1.6156	1.664	1.8791	1.71957	0.140263
																						2.03333	1.6095	1.6604	1.8799	1.7166	0.143694
																						2.05	1.6089	1.6662	1.8808	1.71863	0.143333
																						2.06667	1.6043	1.6605	1.8931	1.7193	0.153116
																						2.08333	1.6039	1.6756	1.8888	1.72277	0.148191
																						2.1	1.6011	1.6578	1.8864	1.7151	0.151035
																						2.11667	1.5969	1.6641	1.8884	1.71647	0.152643
																						2.13333	1.5931	1.6677	1.8888	1.71653	0.15378
																						2.15	1.5913	1.6657	1.8973	1.7181	0.159588
																						2.16667	1.5882	1.6629	1.8977	1.71627	0.161504
																						2.18333	1.5846	1.6704	1.894	1.71633	0.159733
																						2.2	1.5846	1.6713	1.8908	1.71557	0.157827
																						2.21667	1.5797	1.6728	1.9071	1.71987	0.168698
																						2.23333	1.5775	1.6746	1.8994	1.71717	0.165118
																						2.25	1.5754	1.6737	1.8934	1.71417	0.162816
																						2.26667	1.5724	1.6731	1.8913	1.71227	0.163018
																						2.28333	1.5704	1.673	1.885	1.70947	0.160439
																						2.3	1.5679	1.6734	1.8776	1.7063	0.157449
																						2.31667	1.5668	1.678	1.875	1.7066	0.156078
																						2.33333	1.5641	1.6711	1.8756	1.7036	0.158273
																						2.35	1.5623	1.676	1.8641	1.7008	0.152421
																						2.36667	1.5604	1.6748	1.8559	1.69703	0.148999
																						2.38333	1.558	1.6715	1.8564	1.6953	0.150617
																						2.4	1.556	1.6719	1.8495	1.69247	0.147827
																						2.41667	1.5534	1.6704	1.8482	1.69067	0.148441
																						2.43333	1.5513	1.67	1.841	1.68743	0.145635
																						2.45	1.549	1.6682	1.8376	1.68493	0.145026
																						2.46667	1.547	1.6643	1.8409	1.68407	0.147944
																						2.48333	1.545	1.6649	1.8402	1.68337	0.148464
																						2.5	1.5431	1.6626	1.8346	1.6801	0.146536
																						2.51667	1.5413	1.6587	1.8355	1.6785	0.148096
																						2.53333	1.5391	1.655	1.8268	1.67363	0.144752
																						2.55	1.5378	1.6575	1.8217	1.67233	0.14253
																						2.56667	1.5355	1.6498	1.8191	1.66813	0.142686
																						2.58333	1.5339	1.6532	1.8184	1.6685	0.142866
																						2.6	1.5323	1.6548	1.8129	1.66667	0.140676
																						2.61667	1.5301	1.6437	1.8141	1.66263	0.142944
																						2.63333	1.5282	1.6416	1.8052	1.65833	0.139256
																						2.65	1.5275	1.6369	1.8046	1.65633	0.139568
																						2.66667	1.5247	1.642	1.804	1.6569	0.140245
																						2.68333	1.523	1.6468	1.7945	1.65477	0.135925
																						2.7	1.5211	1.6426	1.7919	1.65187	0.135638
																						2.71667	1.5188	1.6408	1.7915	1.65037	0.136601
																						2.73333	1.5177	1.6388	1.787	1.64783	0.134877
																						2.75	1.5141	1.6349	1.7915	1.64683	0.139084
																						2.76667	1.513	1.6333	1.787	1.64443	0.137339
																						2.78333	1.5105	1.631	1.7842	1.6419	0.137175
																						2.8	1.5078	1.6326	1.78	1.64013	0.136256
																						2.81667	1.5067	1.6274	1.7835	1.6392	0.138777
																						2.83333	1.5034	1.6277	1.7764	1.63583	0.136682
																						2.85	1.5015	1.6274	1.7753	1.63473	0.137047
																						2.86667	1.4999	1.629	1.7695	1.6328	0.13484
																						2.88333	1.498	1.6268	1.7721	1.6323	0.137133
																						2.9	1.4954	1.6262	1.7631	1.62823	0.133862
																						2.91667	1.4921	1.6258	1.7683	1.62873	0.138123
																						2.93333	1.4897	1.6224	1.7696	1.62723	0.140013
																						2.95	1.4876	1.62	1.7677	1.6251	0.14012
																						2.96667	1.4858	1.6216	1.7632	1.62353	0.13871
																						2.98333	1.4828	1.6183	1.7578	1.61963	0.137505
																						3	1.4815	1.6218	1.7569	1.62007	0.137708
																						3.01667	1.4789	1.6226	1.7544	1.61863	0.137793
																						3.03333	1.479	1.6199	1.7606	1.61983	0.1408
																						3.05	1.4736	1.6122	1.7481	1.6113	0.137252
																						3.06667	1.4729	1.6136	1.7471	1.6112	0.137116
																						3.08333	1.4705	1.6173	1.7434	1.6104	0.136581
																						3.1	1.4683	1.6134	1.7444	1.6087	0.13811
																						3.11667	1.4661	1.6104	1.7397	1.6054	0.136869
																						3.13333	1.4656	1.6132	1.7416	1.6068	0.138111
																						3.15	1.4633	1.6143	1.7398	1.6058	0.138446
																						3.16667	1.463	1.6065	1.7422	1.6039	0.139618
																						3.18333	1.4592	1.6125	1.737	1.6029	0.139149
																						3.2	1.4575	1.6034	1.7333	1.59807	0.137977
																						3.21667	1.4561	1.6037	1.7353	1.59837	0.139676
																						3.23333	1.4548	1.6096	1.7275	1.5973	0.136765
																						3.25	1.4524	1.6061	1.728	1.5955	0.138105
																						3.26667	1.452	1.6067	1.7291	1.59593	0.138863
																						3.28333	1.4498	1.6071	1.7261	1.59433	0.138592
																						3.3	1.4478	1.6021	1.7261	1.592	0.139425
																						3.31667	1.4467	1.6043	1.7219	1.59097	0.138084
																						3.33333	1.4449	1.605	1.7216	1.5905	0.138919
																						3.35	1.447	1.5895	1.7127	1.58307	0.132967
																						3.36667	1.4421	1.6025	1.7191	1.5879	0.139076
																						3.38333	1.4413	1.6049	1.7153	1.58717	0.137858
																						3.4	1.4413	1.5996	1.7165	1.5858	0.138118
																						3.41667	1.4386	1.6036	1.709	1.58373	0.13629
																						3.43333	1.4383	1.602	1.7101	1.58347	0.136845
																						3.45	1.4356	1.5956	1.7048	1.57867	0.135397
																						3.46667	1.435	1.6013	1.7081	1.58147	0.137626
																						3.48333	1.433	1.5984	1.7046	1.57867	0.136871
																						3.5	1.4317	1.5939	1.7063	1.5773	0.138051

[truncated: 14 more sheets: Sup. Figure 7, Sup. Figure 8, Sup. Figure 9, Sup. Figure 10, Sup. Figure 11, Sup. Figure 12, Sup. Figure 13, Sup. Figure 14, Sup. Figure 15, Sup. Figure 16, Sup. Figure 17, Sup. Figure 18, Sup. Figure 19, Sup. Figure 21]
